# Supplementary material for: Proteomic Analysis Reveals a Critical Role of the Glycosyl Hydrolase 17 Protein in Panax ginseng Leaves under Salt Stress
Source: Int J Mol Sci. 2023 Feb 12;24(4):3693. doi: 10.3390/ijms24043693 (PMC9965409; doi:10.3390/ijms24043693)
Supplement: Supplementary file 1 [file ijms-24-03693-s001.zip]

Archive with 4 entries (4 files):
- Supplementary Figures.pptx
- Supplementary Table S1.xlsx
- Supplementary Table S2.xlsx
- Supplementary Table S3.xlsx
