# Supplementary material for: Proteomic Analysis Reveals a Critical Role of the Glycosyl Hydrolase 17 Protein in Panax ginseng Leaves under Salt Stress
Source: Int J Mol Sci. 2023 Feb 12;24(4):3693. doi: 10.3390/ijms24043693 (PMC9965409; doi:10.3390/ijms24043693)
Supplement: Supplementary file 1 [file ijms-24-03693-s001.zip › Supplementary Table S1.xlsx]

## Sheet: Table S1
Table S1. Identification of significantly modulated proteins in salt treated ginseng leaves by label-free quantitative proteomic analysis
Protein IDs	Majority protein IDs	Fasta headers	Pacbio	Pacbio	[UniProt]Uniprot ID	[UniProt] Description	[TAIR10] Arabidopsis ID	[TAIR10] Description	Zscore_mock rep_1	Zscore_mock rep_2	Zscore_mock rep_3	Zscore_24hr rep_1	Zscore_24hr rep_2	Zscore_24hr rep_3	Zscore_72hr rep_1	Zscore_72hr rep_2	Zscore_72hr rep_3	Zscore_96hr rep_1	Zscore_96hr rep_2	Zscore_96hr rep_3	Mock rep_1	Mock rep_2	Mock rep_3	24 h rep_1	24 h rep_2	24 h rep_3	72 h rep_1	72 h rep_2	72 h rep_3	96 h rep_1	96 h rep_2	96 h rep_3	Sel_FC_24 vs mock	Sel_FC_UP_24 vs mock	Sel_FC_DOWN_24 vs mock	Sel_FC_72 vs mock	Sel_FC_UP_72 vs mock	Sel_FC_DOWN_72 vs mock	Sel_FC_96 vs mock	Sel_FC_UP_96 vs mock	Sel_FC_DOWN_96 vs mock	Sel_FC_72 vs 24	Sel_FC_96 vs 24	Sel_FC_96 vs 72	ANOVA Significant	Cluster	Unique peptides	Sequence coverage [%]	Mol. weight [kDa]
Pg_S0227.33	Pg_S0227.33	Pg_S0227.33	KG_ISO_080273.107284	KG_ISO_080273	A1ADS2	Glutamate--tRNA ligase OS=Escherichia coli O1:K1 / APEC GN=gltX PE=3 SV=1	AT5G64050.1	AT5G64050.1 | Symbols: ATERS, OVA3, ERS | glutamate tRNA synthetase | chr5:25630196-25633099 REVERSE LENGTH=570	0.683674	0.940408	0.87881	1.00998	0.445269	0.569718	-2.30752	-1.32422	-0.130459	-0.323804	-0.0880473	-0.3538	22.5329	22.7367	22.6878	22.7919	22.3437	22.4425	20.1586	20.9391	21.8867	21.7332	21.9203	21.7094				+		+	+		+	+	+	+	+	Cluster_1	2	13.8	27.386
Pg_S2847.5;Pg_S3840.2;Pg_S0590.1;Pg_S0001.1;Pg_S5781.7;Pg_S2757.6;Pg_S2290.6	Pg_S2847.5;Pg_S3840.2	Pg_S2847.5;Pg_S3840.2	KG_ISO_034975.42521	KG_ISO_034975	Q2QNS6	Cellulose synthase-like protein D4 OS=Oryza sativa subsp. japonica GN=CSLD4 PE=2 SV=1	AT1G55850.1	AT1G55850.1 | Symbols: ATCSLE1, CSLE1 | cellulose synthase like E1 | chr1:20876752-20879414 FORWARD LENGTH=729	0.461903	0.662349	1.01418	0.8776	0.71617	0.83785	-1.69003	-1.55064	-0.50049	-1.25895	-0.0548766	0.484938	22.9759	23.1075	23.3384	23.2487	23.1428	23.2227	21.5636	21.6551	22.3443	21.8466	22.6368	22.991				+		+	+		+	+	+	+	+	Cluster_1	11	20.6	85.688
Pg_S1657.3;Pg_S3373.3	Pg_S1657.3;Pg_S3373.3	Pg_S1657.3;Pg_S3373.3	KG_ISO_118144.172265;KG_ISO_118144.172266	KG_ISO_118144	Q9C920	3-deoxy-manno-octulosonate cytidylyltransferase, mitochondrial OS=Arabidopsis thaliana GN=KDSB PE=1 SV=1	AT1G53000.1	AT1G53000.1 | Symbols: KDSB | Nucleotide-diphospho-sugar transferases superfamily protein | chr1:19745330-19747133 REVERSE LENGTH=290	0.147473	0.844211	1.85208	0.448631	0.401452	0.371891	-0.987453	-2.07176	-1.02102	0.0105616	-0.109338	0.113267	24.4999	24.7125	25.0199	24.5918	24.5774	24.5684	24.1537	23.8229	24.1434	24.4581	24.4216	24.4895				+		+							+	Cluster_1	1	20.2	32.119
Pg_S6380.2	Pg_S6380.2	Pg_S6380.2	KG_ISO_134865.201708	KG_ISO_134865	Q05349	Auxin-repressed 12.5 kDa protein OS=Fragaria ananassa PE=2 SV=1	AT1G28330.5	AT1G28330.5 | Symbols: DYL1 | dormancy-associated protein-like 1 | chr1:9934252-9935216 REVERSE LENGTH=159	0.685793	0.804251	0.761841	-0.237539	0.756732	0.965321	-1.60705	-1.91508	-0.854172	0.174332	-0.325356	0.790924	24.0577	24.2136	24.1578	22.843	24.151	24.4255	21.0412	20.6359	22.0317	23.3848	22.7274	24.196				+		+	+		+	+		+	+	Cluster_1	2	62.5	13.046
Pg_S5595.1;Pg_S0298.2;Pg_S2658.13;Pg_S1407.4	Pg_S5595.1;Pg_S0298.2;Pg_S2658.13	Pg_S5595.1;Pg_S0298.2;Pg_S2658.13	KG_ISO_017702.21620	KG_ISO_017702	A1KJ73	Ornithine carbamoyltransferase OS=Mycobacterium bovis (strain BCG / Pasteur 1173P2) GN=argF PE=3 SV=1	AT1G75330.1	AT1G75330.1 | Symbols: OTC | ornithine carbamoyltransferase | chr1:28266457-28268383 REVERSE LENGTH=375	0.650933	0.816294	0.82287	0.56746	0.637779	0.53309	-1.34699	-2.30116	-0.373544	0.274373	-0.7947	0.513599	23.4371	23.5492	23.5537	23.3805	23.4282	23.3572	22.0822	21.4351	22.7423	23.1817	22.4567	23.3439				+		+				+		+	+	Cluster_1	6	26.6	36.322
Pg_S1171.8;Pg_S0740.47;Pg_S0312.3;Pg_S3803.5;Pg_S0605.14	Pg_S1171.8;Pg_S0740.47	Pg_S1171.8;Pg_S0740.47	KG_ISO_017738.21655	KG_ISO_017738	Q3STQ8	Bifunctional protein HldE OS=Nitrobacter winogradskyi (strain Nb-255 / ATCC 25391) GN=hldE PE=3 SV=1	AT2G38670.1	AT2G38670.1 | Symbols: PECT1 | phosphorylethanolamine cytidylyltransferase 1 | chr2:16168979-16171680 FORWARD LENGTH=421	1.11445	0.766638	0.968664	0.537635	0.399173	0.865401	-1.12459	-1.47091	-0.900156	0.825719	-0.717097	-1.26492	23.4462	23.0825	23.2938	22.8431	22.6983	23.1858	21.105	20.7429	21.3397	23.1443	21.5311	20.9583				+		+	+		+	+	+	+	+	Cluster_1	4	14.2	40.485
Pg_S1135.30;Pg_S0247.48	Pg_S1135.30;Pg_S0247.48	Pg_S1135.30;Pg_S0247.48	KG_ISO_055155.71110	KG_ISO_055155	Q1M2P4	Aquaporin OS=Encephalitozoon intestinalis GN=AQP PE=3 SV=1	AT2G37170.1	AT2G37170.1 | Symbols: PIP2B, PIP2;2 | plasma membrane intrinsic protein 2 | chr2:15613624-15614791 REVERSE LENGTH=285	1.23799	1.30807	0.744568	-0.287038	0.370944	1.30452	-1.2764	-1.2622	-0.446343	-1.10006	-0.78284	0.188776	23.4487	23.5244	22.9155	21.8008	22.5118	23.5206	20.7317	20.747	21.6286	20.9222	21.265	22.3149	+		+	+		+	+		+	+	+		+	Cluster_1	1	17.8	10.897
Pg_S6781.5;Pg_S4326.6;Pg_S2325.15;Pg_S4326.5;Pg_S1311.14	Pg_S6781.5	Pg_S6781.5	KG_ISO_066557.87501	KG_ISO_066557	Q493R3	3-isopropylmalate dehydratase small subunit OS=Blochmannia pennsylvanicus (strain BPEN) GN=leuD PE=3 SV=1	AT2G43090.1	AT2G43090.1 | Symbols: | Aconitase/3-isopropylmalate dehydratase protein | chr2:17918957-17919712 FORWARD LENGTH=251	2.08755	0.706428	0.537432	0.342441	0.332072	0.628086	-1.53679	-0.382967	-0.364241	-1.48264	-0.525344	-0.342019	24.9179	24.453	24.3961	24.3305	24.327	24.4266	23.6978	24.0863	24.0926	23.7161	24.0383	24.1				+		+	+		+				+	Cluster_1	6	32.3	52.281
Pg_S2611.5;Pg_S1314.18	Pg_S2611.5	Pg_S2611.5	KG_ISO_002992.3662	KG_ISO_002992	O82261	Protease Do-like 2, chloroplastic OS=Arabidopsis thaliana GN=DEGP2 PE=1 SV=2	AT5G39830.1	AT5G39830.1 | Symbols: DEGP8, DEG8 | Trypsin family protein with PDZ domain | chr5:15942883-15945676 FORWARD LENGTH=448	0.75827	0.560806	1.08502	1.04631	-1.24477	-0.300934	-1.41606	-1.01561	-1.37996	0.680643	0.467644	0.758645	22.9055	22.7126	23.2247	23.1869	20.9487	21.8708	20.7814	21.1726	20.8167	22.8297	22.6216	22.9059	+		+	+		+				+	+	+	+	Cluster_1	2	11	47.382
Pg_S4680.6;Pg_S0857.48;Pg_S2484.26;Pg_S3824.10;Pg_S3824.9;Pg_S1746.22	Pg_S4680.6;Pg_S0857.48;Pg_S2484.26;Pg_S3824.10	Pg_S4680.6;Pg_S0857.48;Pg_S2484.26;Pg_S3824.10	KG_ISO_093475.130936	KG_ISO_093475	Q16974	Calcium-dependent protein kinase C OS=Aplysia californica GN=PRKC1 PE=1 SV=2	AT3G45780.1	AT3G45780.1 | Symbols: PHOT1, NPH1, JK224, RPT1 | phototropin 1 | chr3:16818557-16823960 FORWARD LENGTH=996	0.627391	0.94964	0.459864	-0.173692	1.00739	1.28884	-1.92714	-0.2491	-1.72605	-0.122067	-0.00513556	-0.129942	22.4292	22.6279	22.3259	21.9352	22.6636	22.8371	20.8538	21.8887	20.9778	21.967	22.0391	21.9622				+		+				+		+	+	Cluster_1	5	7.4	115.18
Pg_S3797.13	Pg_S3797.13	Pg_S3797.13	KG_ISO_132739.198877	KG_ISO_132739	P44411	Putative peroxiredoxin bcp OS=Haemophilus influenzae (strain ATCC 51907 / DSM 11121 / KW20 / Rd) GN=bcp PE=3 SV=1	AT5G06290.1	AT5G06290.1 | Symbols: 2-Cys Prx B, 2CPB | 2-cysteine peroxiredoxin B | chr5:1919380-1921211 FORWARD LENGTH=273	0.429802	0.485041	0.531455	0.591279	0.571246	0.530883	-1.72633	-1.44623	-1.77644	0.534844	0.553334	0.721119	28.1807	28.3656	28.5209	28.7211	28.654	28.519	20.9658	21.9031	20.7981	28.5322	28.5941	29.1555				+		+				+		+	+	Cluster_1	1	50.9	29.424
Pg_S0799.1;Pg_S1707.8	Pg_S0799.1;Pg_S1707.8	Pg_S0799.1;Pg_S1707.8	KG_ISO_041153.51268	KG_ISO_041153	-	-	AT4G10300.1	AT4G10300.1 | Symbols: | RmlC-like cupins superfamily protein | chr4:6384564-6385946 FORWARD LENGTH=134	0.833396	0.768728	0.577658	0.563085	0.698601	0.272145	-2.19165	-0.674996	-1.70999	0.488537	0.257426	0.117059	23.953	23.8798	23.6636	23.6471	23.8005	23.318	20.5305	22.2464	21.0754	23.5628	23.3013	23.1425				+		+				+		+	+	Cluster_1	4	53.1	10.925
Pg_S1095.42;Pg_S0689.6	Pg_S1095.42;Pg_S0689.6	Pg_S1095.42;Pg_S0689.6	KG_ISO_000046.56	KG_ISO_000046	Q8TBY0	Probable RNA-binding protein 46 OS=Homo sapiens GN=RBM46 PE=2 SV=1	AT1G49760.1	AT1G49760.1 | Symbols: PAB8, PABP8 | poly(A) binding protein 8 | chr1:18416740-18419753 FORWARD LENGTH=671	0.180279	0.190998	0.328438	0.628192	0.504715	0.825947	-2.50384	-0.539735	-1.35913	0.625512	0.376423	0.742204	22.5876	22.6004	22.7643	23.1218	22.9746	23.3577	19.3862	21.7288	20.7515	23.1186	22.8215	23.2578				+		+				+		+	+	Cluster_1	5	26.7	71.642
Pg_S0967.48;Pg_S1858.17;Pg_S5918.5	Pg_S0967.48;Pg_S1858.17	Pg_S0967.48;Pg_S1858.17	KG_ISO_008268.10159	KG_ISO_008268	Q6GIH2	Probable cysteine desulfurase OS=Staphylococcus aureus (strain MRSA252) GN=csd PE=3 SV=1	AT5G65720.1	AT5G65720.1 | Symbols: ATNIFS1, NIFS1, NFS1, ATNFS1 | nitrogen fixation S (NIFS)-like 1 | chr5:26296349-26297710 FORWARD LENGTH=453	0.870207	0.417245	0.788084	0.78563	0.794993	-0.307521	-1.63656	-1.51071	-1.54816	0.209451	0.401675	0.735663	22.0988	21.7451	22.0347	22.0327	22.0401	21.179	20.1411	20.2394	20.2101	21.5828	21.7329	21.9937				+		+				+		+	+	Cluster_1	7	20.6	49.547
Pg_S1150.1;Pg_S3248.2	Pg_S1150.1;Pg_S3248.2	Pg_S1150.1;Pg_S3248.2	KG_ISO_071684.94702;KG_ISO_071684.94703	KG_ISO_071684	-	-	AT2G39050.1	AT2G39050.1 | Symbols: | hydroxyproline-rich glycoprotein family protein | chr2:16303427-16305336 FORWARD LENGTH=317	0.30781	0.0722784	0.368263	0.478469	-0.0713741	0.555051	-1.20451	-1.21098	-2.14378	0.905341	0.948523	0.994909	23.1904	22.9564	23.2505	23.36	22.8137	23.4361	21.688	21.6816	20.7548	23.7841	23.827	23.8731				+		+	+	+		+	+	+	+	Cluster_1	7	26.7	38.37
Pg_S5425.7;Pg_S2797.7	Pg_S5425.7;Pg_S2797.7	Pg_S5425.7;Pg_S2797.7	KG_ISO_041780.52168	KG_ISO_041780	O43037	Protein mago nashi homolog OS=Schizosaccharomyces pombe (strain 972 / ATCC 24843) GN=mnh1 PE=3 SV=1	AT1G02140.1	AT1G02140.1 | Symbols: MEE63, MAGO, HAP1 | mago nashi family protein | chr1:403467-404401 REVERSE LENGTH=150	-0.731808	0.422553	0.32587	0.859965	0.423672	0.509967	-0.892912	-1.16231	-2.18076	1.028	0.521434	0.876327	21.7845	22.5716	22.5057	22.8698	22.5724	22.6312	21.6747	21.491	20.7966	22.9844	22.639	22.881				+		+				+		+	+	Cluster_1	1	21.9	17.753
Pg_S0152.11;Pg_S3393.19	Pg_S0152.11;Pg_S3393.19	Pg_S0152.11;Pg_S3393.19	KG_ISO_004689.5783	KG_ISO_004689	P27786	Steroid 17-alpha-hydroxylase/17,20 lyase OS=Mus musculus GN=Cyp17a1 PE=2 SV=1	AT3G48310.1	AT3G48310.1 | Symbols: CYP71A22 | cytochrome P450, family 71, subfamily A, polypeptide 22 | chr3:17888192-17889749 FORWARD LENGTH=490	1.02808	1.07096	0.222572	-0.0902232	0.0726651	0.0937505	-0.497814	-1.07567	-2.45294	0.429451	1.04629	0.152878	22.9352	22.9581	22.5055	22.3386	22.4255	22.4367	22.1211	21.8128	21.078	22.6158	22.9449	22.4683				+		+				+		+	+	Cluster_1	5	18.9	49.306
Pg_S5428.2;Pg_S1205.24	Pg_S5428.2;Pg_S1205.24	Pg_S5428.2;Pg_S1205.24	KG_ISO_013912.17105	KG_ISO_013912	P46547	Proline iminopeptidase OS=Aeromonas sobria GN=pip PE=1 SV=3	AT3G61540.1	AT3G61540.1 | Symbols: | alpha/beta-Hydrolases superfamily protein | chr3:22773399-22775699 FORWARD LENGTH=515	1.6385	0.802848	1.30128	0.374092	-0.616582	0.674867	-0.712752	-0.729921	-0.184193	-0.00263124	-1.85897	-0.686538	22.5342	21.9809	22.3109	21.697	21.041	21.8961	20.9774	20.966	21.3273	21.4476	20.2184	20.9947	+		+	+		+	+		+		+		+	Cluster_1	3	8.5	51.122
Pg_S1214.34;Pg_S0333.7	Pg_S1214.34;Pg_S0333.7	Pg_S1214.34;Pg_S0333.7	KG_ISO_058935.76615	KG_ISO_058935	A2C556	Acyl carrier protein OS=Prochlorococcus marinus (strain NATL1A) GN=acpP PE=3 SV=1	AT1G54580.1	AT1G54580.1 | Symbols: ACP2 | acyl carrier protein 2 | chr1:20389572-20390770 FORWARD LENGTH=136	1.09506	0.969832	0.969893	-1.04167	-0.4151	-1.19352	1.19212	1.18054	-0.681692	-0.476	-0.324106	-1.27536	24.0741	23.8817	23.8818	20.7913	21.7539	20.558	24.2232	24.2054	21.3444	21.6604	21.8937	20.4323	+		+	+		+	+		+	+		+	+	Cluster_1	2	11.5	14.554
Pg_S1158.3;Pg_S7767.2;Pg_S2923.6;Pg_S3132.8	Pg_S1158.3;Pg_S7767.2;Pg_S2923.6;Pg_S3132.8	Pg_S1158.3;Pg_S7767.2;Pg_S2923.6;Pg_S3132.8	KG_ISO_012560.15460	KG_ISO_012560	-	-	AT5G22790.1	AT5G22790.1 | Symbols: RER1 | reticulata-related 1 | chr5:7599395-7601573 REVERSE LENGTH=433	1.19794	1.28229	1.35979	-0.716442	0.51123	-0.480893	0.307421	0.452537	-0.847709	-0.423223	-0.887797	-1.75514	22.8404	22.92	22.9931	21.0335	22.1922	21.2558	21.9999	22.1368	20.9096	21.3103	20.8718	20.0531	+		+	+		+	+		+		+	+	+	Cluster_1	2	6.1	46.141
Pg_S3492.4;Pg_S1497.29	Pg_S3492.4;Pg_S1497.29	Pg_S3492.4;Pg_S1497.29	KG_ISO_008793.10813	KG_ISO_008793	Q8CXL3	60 kDa chaperonin OS=Oceanobacillus iheyensis (strain DSM 14371 / JCM 11309 / KCTC 3954 / HTE831) GN=groL PE=3 SV=1	AT3G02530.1	AT3G02530.1 | Symbols: | TCP-1/cpn60 chaperonin family protein | chr3:528806-532457 REVERSE LENGTH=535	0.787111	1.2094	0.952497	-0.967247	-0.987547	0.257315	1.34986	0.584588	0.0698421	-0.643654	-1.16684	-1.44533	22.337	22.5953	22.4381	21.2639	21.2515	22.0129	22.6812	22.2131	21.8982	21.4618	21.1418	20.9715	+		+				+		+	+		+	+	Cluster_1	4	33.8	59.051
Pg_S1692.11;Pg_S5446.5	Pg_S1692.11;Pg_S5446.5	Pg_S1692.11;Pg_S5446.5	KG_ISO_076647.100736	KG_ISO_076647	Q10197	Tubulin-folding cofactor D OS=Schizosaccharomyces pombe (strain 972 / ATCC 24843) GN=alp1 PE=1 SV=3	AT3G60740.1	AT3G60740.1 | Symbols: TTN1, EMB133, TFC D, CHO | ARM repeat superfamily protein | chr3:22447385-22453325 REVERSE LENGTH=1254	1.09084	1.13321	1.18709	0.565876	-0.913835	-1.07793	1.1473	-0.330711	0.325077	-1.08836	-1.073	-0.965548	23.1351	23.1788	23.2344	22.5933	21.0662	20.8968	23.1933	21.668	22.3448	20.886	20.9019	21.0128	+		+	+		+	+		+	+	+	+	+	Cluster_1	6	5.8	142.2
Pg_S1852.22;Pg_S4200.6	Pg_S1852.22;Pg_S4200.6	Pg_S1852.22;Pg_S4200.6	KG_ISO_005380.6637	KG_ISO_005380	Q8X5K0	2-hydroxy-6-oxononadienedioate/2-hydroxy-6-oxononatrienedioate hydrolase OS=Escherichia coli O157:H7 GN=mhpC PE=3 SV=3	AT3G10840.1	AT3G10840.1 | Symbols: | alpha/beta-Hydrolases superfamily protein | chr3:3391207-3393281 REVERSE LENGTH=466	1.4523	1.20432	1.2269	0.7397	-0.989942	-0.62581	0.769193	-0.471786	-0.318905	-0.823644	-1.28635	-0.875985	25.3117	24.8865	24.9252	24.0897	21.1234	21.7479	24.1402	22.012	22.2742	21.4086	20.6151	21.3188	+		+	+		+	+		+		+	+	+	Cluster_1	4	21.5	29.639
Pg_S2613.3;Pg_S0788.5	Pg_S2613.3;Pg_S0788.5	Pg_S2613.3;Pg_S0788.5	KG_ISO_061244.79784	KG_ISO_061244	-	-	AT1G56423.1	AT1G56423.1 | Symbols: | unknown protein; FUNCTIONS IN: molecular_function unknown; INVOLVED IN: biological_process unknown; LOCATED IN: endomembrane system; Has 30201 Blast hits to 17322 proteins in 780 species: Archae - 12; Bacteria - 1396; Metazoa - 17338; Fungi - 3422; Plants - 5037; Viruses - 0; Other Eukaryotes - 2996 (source: NCBI BLink). | chr1:21129075-21130558 FORWARD LENGTH=270	1.17176	1.22763	1.31322	-0.119744	-1.17642	-0.831269	-0.314909	-0.360021	1.2745	-0.520694	-1.4634	-0.200642	23.7755	23.8556	23.9783	21.9233	20.4079	20.9029	21.6434	21.5787	23.9228	21.3483	19.9964	21.8073	+		+	+		+	+		+	+		+	+	Cluster_1	4	19.7	34.043
Pg_S1915.15;Pg_S4339.13;Pg_S1106.36;Pg_S2973.18;Pg_S1106.35	Pg_S1915.15;Pg_S4339.13	Pg_S1915.15;Pg_S4339.13	KG_ISO_000663.834	KG_ISO_000663	P0A1Y3	Anaerobic sulfite reductase subunit C OS=Salmonella typhi GN=asrC PE=3 SV=1	AT2G15620.1	AT2G15620.1 | Symbols: NIR1, NIR, ATHNIR | nitrite reductase 1 | chr2:6810552-6812666 FORWARD LENGTH=586	1.06534	0.916433	1.16494	-0.169344	-1.22328	-0.291289	0.304331	-0.0203368	1.43718	-0.527095	-1.54329	-1.11358	22.9138	22.7792	23.0038	21.7978	20.8451	21.6876	22.2259	21.9325	23.2499	21.4744	20.5559	20.9443	+		+				+		+	+		+	+	Cluster_1	8	17.2	65.862
Pg_S5598.1;Pg_S1150.7	Pg_S5598.1;Pg_S1150.7	Pg_S5598.1;Pg_S1150.7	KG_ISO_129180.192234	KG_ISO_129180	Q9Y711	Alternative oxidase, mitochondrial OS=Ajellomyces capsulatus GN=AOX1 PE=2 SV=1	AT4G22260.1	AT4G22260.1 | Symbols: IM, IM1 | Alternative oxidase family protein | chr4:11769967-11772350 REVERSE LENGTH=351	1.24241	1.11581	1.65375	-0.292435	-0.448871	-1.02641	-0.123075	-0.487625	0.901295	-0.313116	-0.608556	-1.61318	22.4805	22.3961	22.7548	21.4571	21.3528	20.9677	21.57	21.3269	22.253	21.4433	21.2463	20.5764	+		+	+		+	+		+			+	+	Cluster_1	3	10.7	41.295
Pg_S3899.1;Pg_S0479.1	Pg_S3899.1;Pg_S0479.1	Pg_S3899.1;Pg_S0479.1	KG_ISO_019111.23208	KG_ISO_019111	A1JL17	Succinyl-diaminopimelate desuccinylase OS=Yersinia enterocolitica serotype O:8 / biotype 1B (strain NCTC 13174 / 8081) GN=dapE PE=3 SV=1	AT4G17830.2	AT4G17830.2 | Symbols: | Peptidase M20/M25/M40 family protein | chr4:9915916-9918049 FORWARD LENGTH=445	1.27415	1.08016	1.29691	-1.10962	-0.602944	-1.42496	-0.464584	0.726875	0.691787	-1.27383	0.0414442	-0.235379	24.4172	24.1586	24.4475	21.2399	21.9153	20.8196	22.0997	23.6877	23.641	21.021	22.7741	22.4052	+		+	+		+	+		+	+	+	+	+	Cluster_1	8	16.4	65.53
Pg_S0518.4	Pg_S0518.4	Pg_S0518.4	KG_ISO_060746.79116	KG_ISO_060746	-	-	-	-	1.40928	1.57939	1.53367	-0.663386	-0.291715	-1.09943	-0.573898	-0.330602	0.464959	-0.514049	-0.328218	-1.186	23.902	24.1369	24.0737	21.0397	21.553	20.4376	21.1633	21.4993	22.5979	21.246	21.5026	20.3181	+		+	+		+	+		+	+		+	+	Cluster_1	2	21.5	18.948
Pg_S1075.38	Pg_S1075.38	Pg_S1075.38	KG_ISO_086200.118331	KG_ISO_086200	Q9X480	Putative signal peptide peptidase SppA OS=Enterococcus faecium GN=sppA PE=3 SV=1	AT1G73990.1	AT1G73990.1 | Symbols: SPPA, SPPA1 | signal peptide peptidase | chr1:27824465-27828807 FORWARD LENGTH=677	1.59025	1.48451	1.29176	-0.169536	-0.130274	-0.536165	-0.929763	-0.193402	0.54577	-0.7348	-0.928514	-1.28984	24.5702	24.4293	24.1726	22.2261	22.2784	21.7377	21.2134	22.1943	23.1789	21.4731	21.2151	20.7338	+		+	+		+	+		+		+	+	+	Cluster_1	2	29.4	43.777
Pg_S1555.3;Pg_S5531.3	Pg_S1555.3	Pg_S1555.3	KG_ISO_014504.17778	KG_ISO_014504	Q06H01	Photosystem II CP43 chlorophyll apoprotein OS=Drimys granadensis GN=psbC PE=3 SV=1	ATCG00680.1	ATCG00680.1 | Symbols: PSBB | photosystem II reaction center protein B | chrC:72371-73897 FORWARD LENGTH=508	1.2898	1.49642	1.2717	-0.789369	-0.84022	-0.967714	0.538165	0.386805	0.318394	-1.15682	-1.03689	-0.510273	25.7951	25.9303	25.7833	24.4347	24.4015	24.318	25.3033	25.2043	25.1595	24.1943	24.2728	24.6173	+		+	+		+	+		+	+		+	+	Cluster_1	2	30.3	39.989
Pg_S1468.23;Pg_S4518.3	Pg_S1468.23;Pg_S4518.3	Pg_S1468.23;Pg_S4518.3	KG_ISO_030566.36592	KG_ISO_030566	-	-	AT5G64430.1	AT5G64430.1 | Symbols: | Octicosapeptide/Phox/Bem1p family protein | chr5:25762540-25764081 REVERSE LENGTH=513	1.15362	0.991364	1.24066	-0.860509	-1.26549	-0.568511	1.19357	-0.799099	0.904414	-0.438833	-0.455291	-1.0959	22.6561	22.5555	22.71	21.4078	21.1568	21.5888	22.6808	21.4458	22.5016	21.6691	21.6589	21.2619	+		+				+		+	+		+	+	Cluster_1	5	14.8	49.006
Pg_S0367.24;Pg_S0588.26	Pg_S0367.24;Pg_S0588.26	Pg_S0367.24;Pg_S0588.26	KG_ISO_020347.24703	KG_ISO_020347	Q5P838	4-hydroxy-tetrahydrodipicolinate synthase OS=Aromatoleum aromaticum (strain EbN1) GN=dapA PE=3 SV=1	AT2G45440.1	AT2G45440.1 | Symbols: DHDPS2 | dihydrodipicolinate synthase | chr2:18731294-18732867 FORWARD LENGTH=365	1.45062	1.21705	1.36803	-0.622009	-0.783533	-0.12832	0.411078	0.0728721	0.431827	-1.01462	-0.849146	-1.55385	23.635	23.3851	23.5466	21.4173	21.2445	21.9455	22.5227	22.1608	22.5449	20.9972	21.1743	20.4202	+		+	+		+	+		+	+	+	+	+	Cluster_1	2	6	40.995
Pg_S1275.6;Pg_S3622.6;Pg_S3287.2	Pg_S1275.6	Pg_S1275.6	KG_ISO_070607.93180	KG_ISO_070607	Q8X151	Linoleate 11-lipoxygenase OS=Gaeumannomyces graminis var. avenae PE=1 SV=1	AT3G45140.1	AT3G45140.1 | Symbols: LOX2, ATLOX2 | lipoxygenase 2 | chr3:16525437-16529233 FORWARD LENGTH=896	1.12022	1.58384	1.76367	-0.666136	-0.823704	-0.661887	0.11633	0.116232	0.177459	-0.982768	-0.976162	-0.767097	25.6051	25.7664	25.829	24.9836	24.9288	24.9851	25.2558	25.2558	25.2771	24.8734	24.8757	24.9485	+		+				+		+				+	Cluster_1	28	42.2	106.17
Pg_S1599.8	Pg_S1599.8	Pg_S1599.8	KG_ISO_083452.113272	KG_ISO_083452	Q05554	Ribulose bisphosphate carboxylase large chain (Fragment) OS=Antirrhinum majus GN=rbcL PE=3 SV=1	ATCG00490.1	ATCG00490.1 | Symbols: RBCL | ribulose-bisphosphate carboxylases | chrC:54958-56397 FORWARD LENGTH=479	0.34181	1.83391	1.3537	0.00383766	-0.278465	-1.12625	0.161377	0.295933	0.691394	-1.2131	-1.30393	-0.76022	29.2898	29.697	29.5659	29.1976	29.1206	28.8893	29.2406	29.2773	29.3852	28.8656	28.8408	28.9891							+		+				+	Cluster_1	1	42.5	20.04
Pg_S0476.2;Pg_S2196.2;Pg_S4448.7;Pg_S0213.57;Pg_S0213.56;Pg_S2377.26	Pg_S0476.2;Pg_S2196.2;Pg_S4448.7;Pg_S0213.57	Pg_S0476.2;Pg_S2196.2;Pg_S4448.7;Pg_S0213.57	KG_ISO_030586.36623	KG_ISO_030586	Q8W486	Uncharacterized protein At1g04910 OS=Arabidopsis thaliana GN=At1g04910 PE=2 SV=1	AT3G21190.1	AT3G21190.1 | Symbols: | O-fucosyltransferase family protein | chr3:7432579-7434543 REVERSE LENGTH=422	1.20367	0.9433	2.00539	-0.444462	-0.331025	-0.500184	-0.212063	-0.0271783	0.0335604	-0.981775	-1.75153	0.0623041	22.2936	22.1121	22.8523	21.1449	21.224	21.1061	21.3069	21.4357	21.4781	20.7704	20.2339	21.4981	+		+	+		+	+		+				+	Cluster_1	4	11.8	47.636
Pg_S0109.34	Pg_S0109.34	Pg_S0109.34	KG_ISO_067443.88785	KG_ISO_067443	P23300	Putative isochorismate synthase OS=Aeromonas hydrophila GN=amoA PE=3 SV=1	AT2G29690.1	AT2G29690.1 | Symbols: ASA2, ATHANSYNAB | anthranilate synthase 2 | chr2:12693899-12696791 FORWARD LENGTH=621	1.40111	1.04281	1.19859	-0.454132	0.0998202	-0.608672	-1.08156	0.899305	0.610885	-0.597553	-1.43674	-1.07385	24.0142	23.581	23.7693	21.7709	22.4407	21.5841	21.0123	23.4074	23.0587	21.5975	20.5828	21.0216	+		+	+		+	+		+		+	+	+	Cluster_1	4	12.5	65.191
Pg_S3448.7;Pg_S4072.11	Pg_S3448.7;Pg_S4072.11	Pg_S3448.7;Pg_S4072.11	KG_ISO_000449.548	KG_ISO_000449	Q12518	Epsin-1 OS=Saccharomyces cerevisiae (strain ATCC 204508 / S288c) GN=ENT1 PE=1 SV=1	AT5G11710.1	AT5G11710.1 | Symbols: | ENTH/VHS family protein | chr5:3772981-3776316 FORWARD LENGTH=560	1.07533	1.30134	1.14725	-0.132894	-0.749639	-0.989429	-0.00881232	1.10973	0.337715	-0.446684	-1.66482	-0.979087	22.6139	22.8353	22.6843	21.43	20.8257	20.5908	21.5516	22.6476	21.8911	21.1226	19.929	20.6009	+		+	+		+	+		+	+		+	+	Cluster_1	4	9.7	99.789
Pg_S1945.16;Pg_S1450.18	Pg_S1945.16;Pg_S1450.18	Pg_S1945.16;Pg_S1450.18	KG_ISO_133904.201095	KG_ISO_133904	Q6AZT7	Nephrocystin-3 OS=Xenopus laevis GN=nphp3 PE=2 SV=1	AT1G15290.1	AT1G15290.1 | Symbols: | Tetratricopeptide repeat (TPR)-like superfamily protein | chr1:5257327-5264814 REVERSE LENGTH=1608	1.74264	1.06421	1.40169	-1.14247	-0.830445	-0.312249	-0.742831	0.800977	-0.000596489	-0.309419	-1.04494	-0.626555	23.7438	23.0358	23.388	20.7332	21.0588	21.5995	21.1502	22.7611	21.9247	21.6025	20.8349	21.2715	+		+	+		+	+		+	+		+	+	Cluster_1	6	5.7	187.24
Pg_S2647.7;Pg_S2123.5	Pg_S2647.7;Pg_S2123.5	Pg_S2647.7;Pg_S2123.5	KG_ISO_062047.80944	KG_ISO_062047	P82024	30S ribosomal protein S21, chloroplastic (Fragment) OS=Spinacia oleracea GN=rps21 PE=1 SV=1	AT3G27160.1	AT3G27160.1 | Symbols: GHS1 | Ribosomal protein S21 family protein | chr3:10017531-10018854 FORWARD LENGTH=183	1.45258	1.53928	1.54017	-0.466405	-0.594176	-0.447448	-1.35924	0.507762	-0.28312	-0.624019	-0.599708	-0.66568	24.8553	25.013	25.0147	21.3639	21.1314	21.3984	19.7395	23.1363	21.6974	21.0771	21.1214	21.0014	+		+	+		+	+		+				+	Cluster_1	2	30.2	13.724
Pg_S0458.10	Pg_S0458.10	Pg_S0458.10	KG_ISO_004538.5594	KG_ISO_004538	A4WEY7	Phosphoglucosamine mutase OS=Enterobacter sp. (strain 638) GN=glmM PE=3 SV=1	AT1G70820.1	AT1G70820.1 | Symbols: | phosphoglucomutase, putative / glucose phosphomutase, putative | chr1:26705594-26708034 FORWARD LENGTH=615	1.7309	1.44855	0.987147	-1.19097	0.401097	0.110129	-0.190207	-0.379409	0.114083	-0.925613	-1.24377	-0.861935	23.6556	23.3058	22.7342	20.0358	22.0081	21.6476	21.2756	21.0412	21.6525	20.3645	19.9704	20.4434	+		+	+		+	+		+		+	+	+	Cluster_1	2	4.2	55.351
Pg_S7114.1;Pg_S0908.20	Pg_S7114.1;Pg_S0908.20	Pg_S7114.1;Pg_S0908.20	KG_ISO_119839.175345	KG_ISO_119839	Q9M330	Probable proteasome inhibitor OS=Arabidopsis thaliana GN=At3g53970 PE=1 SV=1	AT3G53970.1	AT3G53970.1 | Symbols: | proteasome inhibitor-related | chr3:19985208-19987132 FORWARD LENGTH=302	1.20444	1.30174	1.24599	-0.0771916	0.929555	-0.881961	-0.309936	0.145897	-0.0543305	-1.11554	-0.727012	-1.66166	22.7095	22.784	22.7413	21.729	22.4992	21.1133	21.5509	21.8997	21.7465	20.9346	21.2318	20.5167	+		+	+		+	+		+		+	+	+	Cluster_1	2	10	28.89
Pg_S3098.31	Pg_S3098.31	Pg_S3098.31	KG_ISO_008685.10669	KG_ISO_008685	Q11CK5	Pantothenate kinase OS=Chelativorans sp. (strain BNC1) GN=coaA PE=3 SV=2	AT1G32060.1	AT1G32060.1 | Symbols: PRK | phosphoribulokinase | chr1:11532668-11534406 FORWARD LENGTH=395	0.840234	1.54946	1.34255	-0.00512839	-0.163858	-0.474395	0.277486	0.0355567	0.265886	-1.07864	-0.528224	-2.06092	25.3266	25.5151	25.4601	25.1018	25.0596	24.9771	25.177	25.1126	25.1739	24.8164	24.9627	24.5553							+		+				+	Cluster_1	2	70.6	36.971
Pg_S3318.3;Pg_S3517.9;Pg_S3586.1	Pg_S3318.3;Pg_S3517.9	Pg_S3318.3;Pg_S3517.9	KG_ISO_031465.37477	KG_ISO_031465	P54924	Squalene--hopene cyclase OS=Bradyrhizobium diazoefficiens (strain JCM 10833 / IAM 13628 / NBRC 14792 / USDA 110) GN=shc PE=3 SV=2	AT1G78960.1	AT1G78960.1 | Symbols: ATLUP2, LUP2 | lupeol synthase 2 | chr1:29696722-29701024 FORWARD LENGTH=763	1.26345	1.31746	1.69705	-0.350585	0.0771054	-0.24132	0.280338	-0.334371	-0.165898	-1.54316	-1.02735	-0.972721	24.3434	24.3778	24.6198	23.3145	23.5871	23.3842	23.7167	23.3248	23.4322	22.5543	22.8831	22.9179	+		+	+		+	+		+		+	+	+	Cluster_1	11	24.3	88.426
Pg_S1555.4;Pg_S1555.2;Pg_S1200.10;Pg_S0500.11;Pg_S2078.1;Pg_S4903.1;Pg_S1200.8;Pg_S0928.6;Pg_S3390.2	Pg_S1555.4;Pg_S1555.2;Pg_S1200.10;Pg_S0500.11	Pg_S1555.4;Pg_S1555.2;Pg_S1200.10;Pg_S0500.11	KG_ISO_076652.100744	KG_ISO_076652	Q7U4E5	Photosystem I P700 chlorophyll a apoprotein A2 OS=Synechococcus sp. (strain WH8102) GN=psaB PE=3 SV=1	ATCG00350.1	ATCG00350.1 | Symbols: PSAA | Photosystem I, PsaA/PsaB protein | chrC:39605-41857 REVERSE LENGTH=750	1.20738	1.66565	1.42899	-0.311957	-0.174824	-0.223033	0.402569	-0.30656	-0.14849	-1.03837	-1.07246	-1.4289	30.4455	30.5527	30.4973	30.0901	30.1221	30.1109	30.2572	30.0913	30.1283	29.9201	29.9121	29.8287							+		+				+	Cluster_1	9	19.2	83.086
Pg_S0245.39	Pg_S0245.39	Pg_S0245.39	KG_ISO_076912.101167	KG_ISO_076912	-	-	AT2G32240.1	AT2G32240.1 | Symbols: | FUNCTIONS IN: molecular_function unknown; INVOLVED IN: response to cadmium ion; LOCATED IN: plasma membrane; EXPRESSED IN: 25 plant structures; EXPRESSED DURING: 13 growth stages; CONTAINS InterPro DOMAIN/s: Prefoldin (InterPro:IPR009053); BEST Arabidopsis thaliana protein match is: unknown protein (TAIR:AT1G05320.3); Has 470429 Blast hits to 168274 proteins in 4282 speci…	1.13916	1.43436	1.28474	-0.316045	-0.151049	0.365978	0.346233	-0.155014	-0.0940426	-1.57845	-0.636092	-1.63978	22.6699	22.9509	22.8085	21.2848	21.4419	21.934	21.9152	21.4381	21.4961	20.0833	20.9802	20.0249	+		+	+		+	+		+		+	+	+	Cluster_1	7	38.4	142.09
Pg_S0302.37;Pg_S0232.10;Pg_S1185.11	Pg_S0302.37	Pg_S0302.37	KG_ISO_067552.88964	KG_ISO_067552	P14032	50S ribosomal protein L15 OS=Methanococcus vannielii GN=rpl15 PE=3 SV=1	AT1G70600.1	AT1G70600.1 | Symbols: | Ribosomal protein L18e/L15 superfamily protein | chr1:26621168-26621608 REVERSE LENGTH=146	1.35175	1.31913	1.29808	-0.593481	0.358123	-0.126755	0.302782	-0.996004	-0.248192	-0.941456	0.068991	-1.79297	23.2276	23.1957	23.1751	21.3244	22.2555	21.781	22.2013	20.9306	21.6622	20.9839	21.9726	20.1508	+		+	+		+	+		+		+		+	Cluster_1	3	35.6	16.319
Pg_S0488.25;Pg_S4642.20	Pg_S0488.25	Pg_S0488.25	KG_ISO_114137.165082	KG_ISO_114137	P33334	Pre-mRNA-splicing factor 8 OS=Saccharomyces cerevisiae (strain ATCC 204508 / S288c) GN=PRP8 PE=1 SV=1	AT1G80070.1	AT1G80070.1 | Symbols: SUS2, EMB33, EMB177, EMB14 | Pre-mRNA-processing-splicing factor | chr1:30118052-30127574 FORWARD LENGTH=2359	1.35219	2.0352	0.435716	0.126565	0.0330775	-0.500094	-0.339164	-0.288617	0.420953	-1.73477	-0.779126	-0.761922	23.0731	23.3725	22.6714	22.5359	22.4949	22.2612	22.3317	22.3539	22.6649	21.7199	22.1388	22.1464	+		+	+		+	+		+				+	Cluster_1	14	8	276.32
Pg_S4733.5	Pg_S4733.5	Pg_S4733.5	KG_ISO_030542.36564	KG_ISO_030542	Q42799	Cytochrome P450 93A2 OS=Glycine max GN=CYP93A2 PE=2 SV=1	AT5G36110.1	AT5G36110.1 | Symbols: CYP716A1 | cytochrome P450, family 716, subfamily A, polypeptide 1 | chr5:14195377-14197613 FORWARD LENGTH=477	1.54759	1.40316	1.04664	-0.345788	-0.270903	0.103369	-0.0975186	0.0971708	0.102073	-2.019	-0.827234	-0.739562	25.2088	25.1544	25.0201	24.4957	24.5239	24.6649	24.5892	24.6625	24.6644	23.8655	24.3144	24.3474							+		+				+	Cluster_1	2	27.7	41.602
Pg_S2672.19;Pg_S3094.14	Pg_S2672.19;Pg_S3094.14	Pg_S2672.19;Pg_S3094.14	KG_ISO_064972.85205	KG_ISO_064972	Q493B6	Acetyl-coenzyme A carboxylase carboxyl transferase subunit alpha OS=Blochmannia pennsylvanicus (strain BPEN) GN=accA PE=3 SV=1	AT2G38040.1	AT2G38040.1 | Symbols: CAC3 | acetyl Co-enzyme a carboxylase carboxyltransferase alpha subunit | chr2:15917612-15920749 FORWARD LENGTH=769	1.07738	0.83484	1.43531	0.187508	0.284405	0.31031	0.457114	-0.118818	-0.303071	-2.10548	-1.05324	-1.00626	24.07	23.9667	24.2224	23.6909	23.7322	23.7432	23.8058	23.5605	23.482	22.7143	23.1624	23.1825							+		+		+	+	+	Cluster_1	4	25	83.733
Pg_S0477.1;Pg_S0181.8	Pg_S0477.1;Pg_S0181.8	Pg_S0477.1;Pg_S0181.8	KG_ISO_073380.95985	KG_ISO_073380	Q9SUW0	Probable trehalose-phosphate phosphatase G OS=Arabidopsis thaliana GN=TPPG PE=2 SV=1	AT4G17770.1	AT4G17770.1 | Symbols: ATTPS5, TPS5 | trehalose phosphatase/synthase 5 | chr4:9877055-9880084 FORWARD LENGTH=862	1.13132	1.31993	1.48195	-1.05861	0.00573523	0.392723	0.253658	-0.124677	-0.543437	-1.92127	-0.446014	-0.491308	22.9967	23.0714	23.1357	22.1287	22.5506	22.704	22.6488	22.4989	22.3329	21.7868	22.3715	22.3536	+		+				+		+				+	Cluster_1	8	17.3	97.145
Pg_S0368.6;Pg_S6022.5;Pg_S0337.6;Pg_S0711.2;Pg_S0734.18	Pg_S0368.6;Pg_S6022.5	Pg_S0368.6;Pg_S6022.5	KG_ISO_020100.24402	KG_ISO_020100	Q9VNX8	Eukaryotic translation initiation factor 2A OS=Drosophila melanogaster GN=CG7414 PE=1 SV=1	AT5G25780.1	AT5G25780.1 | Symbols: EIF3B-2, EIF3B, ATEIF3B-2 | eukaryotic translation initiation factor 3B-2 | chr5:8973420-8976758 REVERSE LENGTH=714	1.00884	1.1129	1.01516	0.389911	0.0969861	-0.282525	0.660446	0.344356	-0.150998	-2.20114	-0.821766	-1.17217	24.3574	24.3894	24.3594	24.1671	24.0771	23.9604	24.2503	24.1531	24.0008	23.3705	23.7946	23.6869							+		+				+	Cluster_1	18	29.9	82.755
Pg_S2115.23	Pg_S2115.23	Pg_S2115.23	KG_ISO_064827.84949	KG_ISO_064827	-	-	AT1G42550.1	AT1G42550.1 | Symbols: PMI1 | plastid movement impaired1 | chr1:15977131-15979734 FORWARD LENGTH=843	1.39223	0.431809	1.71509	-0.663846	-0.345875	-1.44463	-1.08842	-0.713563	-0.657901	0.571392	-0.10326	0.906973	24.6412	24.3032	24.7548	23.9176	24.0295	23.6428	23.7682	23.9001	23.9197	24.3523	24.1149	24.4704	+		+	+		+							+	Cluster_1	2	23.7	100.77
Pg_S7968.1;Pg_S6436.7	Pg_S7968.1;Pg_S6436.7	Pg_S7968.1;Pg_S6436.7	KG_ISO_047489.60046	KG_ISO_047489	Q0J0A4	Probable 1-acylglycerol-3-phosphate O-acyltransferase OS=Oryza sativa subsp. japonica GN=Os09g0520200 PE=3 SV=3	AT5G19850.1	AT5G19850.1 | Symbols: | alpha/beta-Hydrolases superfamily protein | chr5:6709976-6711662 REVERSE LENGTH=359	0.912766	1.54843	1.13868	-0.764457	-0.435666	-1.39616	-0.874511	0.0829621	-1.1001	0.243452	-0.543794	1.1884	22.9061	23.4589	23.1026	21.4475	21.7334	20.8981	21.3518	22.1844	21.1556	22.324	21.6394	23.1458	+		+	+		+	+		+		+	+	+	Cluster_1	3	9.7	41.67
Pg_S0259.1	Pg_S0259.1	Pg_S0259.1	KG_ISO_095668.134416	KG_ISO_095668	O74648	Isoamyl acetate-hydrolyzing esterase OS=Schizosaccharomyces pombe (strain 972 / ATCC 24843) GN=iah1 PE=2 SV=1	AT3G11210.1	AT3G11210.1 | Symbols: | SGNH hydrolase-type esterase superfamily protein | chr3:3511101-3512899 REVERSE LENGTH=256	1.45124	1.07411	1.24193	-1.01519	-0.533832	-1.68906	-0.247301	-0.317792	-0.774975	-0.541261	0.848489	0.50364	23.138	22.7832	22.9411	20.8177	21.2705	20.1838	21.5401	21.4738	21.0437	21.2636	22.5709	22.2465	+		+	+		+	+		+	+	+	+	+	Cluster_1	1	28.6	25.243
Pg_S1468.16	Pg_S1468.16	Pg_S1468.16	KG_ISO_023779.28701	KG_ISO_023779	Q20086	Putative UDP-glucuronosyltransferase ugt-58 OS=Caenorhabditis elegans GN=ugt-58 PE=3 SV=2	AT4G15480.1	AT4G15480.1 | Symbols: UGT84A1 | UDP-Glycosyltransferase superfamily protein | chr4:8849000-8850472 REVERSE LENGTH=490	2.02445	0.0520909	1.48499	-1.00052	-0.678214	-1.16488	-0.611148	-0.319175	-0.601965	-0.442684	0.467357	0.789687	25.4882	24.6885	25.2695	24.2618	24.3924	24.1951	24.4196	24.538	24.4234	24.4879	24.8569	24.9876	+		+	+		+							+	Cluster_1	7	21.4	50.174
Pg_S0404.1;Pg_S0273.15;Pg_S1960.36;Pg_S0593.1;Pg_S0273.14	Pg_S0404.1;Pg_S0273.15;Pg_S1960.36	Pg_S0404.1;Pg_S0273.15;Pg_S1960.36	KG_ISO_114337.165666	KG_ISO_114337	P62289	Abnormal spindle-like microcephaly-associated protein homolog OS=Gorilla gorilla gorilla GN=ASPM PE=2 SV=1	AT5G20490.1	AT5G20490.1 | Symbols: XIK, ATXIK, XI-17 | Myosin family protein with Dil domain | chr5:6927064-6936825 REVERSE LENGTH=1545	1.3019	1.3483	1.21546	-0.263271	0.377626	-1.57393	-0.496812	-1.23184	-0.827362	0.769618	-0.100623	-0.519058	23.0312	23.0771	22.9456	21.4822	22.1165	20.1852	21.2511	20.5237	20.924	22.5044	21.6432	21.2291	+		+	+		+	+		+			+	+	Cluster_1	3	1.9	232.07
Pg_S4131.8	Pg_S4131.8	Pg_S4131.8	KG_ISO_113630.164190	KG_ISO_113630	Q9FLH0	Putative nuclear matrix constituent protein 1-like protein OS=Arabidopsis thaliana GN=At5g65770 PE=2 SV=1	AT1G67230.1	AT1G67230.1 | Symbols: LINC1 | little nuclei1 | chr1:25151561-25156032 REVERSE LENGTH=1132	1.43399	1.09409	1.7222	-0.901216	-0.620381	-1.0645	-1.35369	-0.115051	-0.00190138	0.139676	0.348027	-0.681245	22.8819	22.5666	23.1492	20.7158	20.9763	20.5644	20.2961	21.445	21.55	21.6813	21.8746	20.9199	+		+	+		+	+		+		+		+	Cluster_1	4	4	135.92
Pg_S3332.25;Pg_S2631.2	Pg_S3332.25;Pg_S2631.2	Pg_S3332.25;Pg_S2631.2	KG_ISO_000044.54	KG_ISO_000044	Q8SYG2	COP9 signalosome complex subunit 3 OS=Drosophila melanogaster GN=CSN3 PE=2 SV=2	AT1G20200.1	AT1G20200.1 | Symbols: EMB2719, HAP15 | PAM domain (PCI/PINT associated module) protein | chr1:7001409-7004154 REVERSE LENGTH=488	1.25721	1.43945	1.42609	-1.43772	-0.125876	-0.646457	-1.06083	0.111937	-0.099728	0.672604	-0.641898	-0.894785	22.5546	22.6758	22.6669	20.763	21.6351	21.289	21.0136	21.7932	21.6525	22.166	21.2921	21.1239	+		+	+		+	+		+				+	Cluster_1	3	31.8	55.391
Pg_S0509.3	Pg_S0509.3	Pg_S0509.3	KG_ISO_032647.39185	KG_ISO_032647	Q9JIX8	Apoptotic chromatin condensation inducer in the nucleus OS=Mus musculus GN=Acin1 PE=1 SV=3	AT4G39680.1	AT4G39680.1 | Symbols: | SAP domain-containing protein | chr4:18414604-18416938 REVERSE LENGTH=633	1.67553	1.27939	1.1408	-1.24246	-0.429626	-0.638073	-0.866278	-0.514254	-0.477638	-0.106798	1.05105	-0.871649	23.0764	22.7406	22.6231	20.6027	21.2918	21.1151	20.9216	21.22	21.2511	21.5655	22.547	20.917	+		+	+		+	+		+		+		+	Cluster_1	1	6.6	150.47
Pg_S2971.34;Pg_S3761.3	Pg_S2971.34;Pg_S3761.3	Pg_S2971.34;Pg_S3761.3	KG_ISO_053503.68659	KG_ISO_053503	-	-	AT4G16180.2	AT4G16180.2 | Symbols: | unknown protein; FUNCTIONS IN: molecular_function unknown; INVOLVED IN: biological_process unknown; LOCATED IN: plasma membrane; BEST Arabidopsis thaliana protein match is: unknown protein (TAIR:AT3G28720.1); Has 5 Blast hits to 5 proteins in 3 species: Archae - 0; Bacteria - 0; Metazoa - 0; Fungi - 0; Plants - 4; Viruses - 0; Other Eukaryotes - 1 (source: NCBI BLink). | …	1.38705	1.68312	0.827395	-1.65987	-0.823856	-0.194935	-0.805725	-0.450817	-0.282071	-0.365977	0.969619	-0.283927	22.4473	22.6983	21.9729	19.8642	20.5729	21.1061	20.5883	20.8892	21.0323	20.9611	22.0934	21.0307	+		+	+		+	+		+		+		+	Cluster_1	3	5.4	81.033
Pg_S0616.8	Pg_S0616.8	Pg_S0616.8	KG_ISO_000282.340	KG_ISO_000282	-	-	AT5G12470.1	AT5G12470.1 | Symbols: | Protein of unknown function (DUF3411) | chr5:4044950-4047290 REVERSE LENGTH=386	1.09245	1.79711	1.46344	-0.688635	-0.838678	-0.062963	-0.590829	-0.894546	-1.00315	-0.923583	0.455613	0.193768	24.4448	25.4978	24.9992	21.7832	21.559	22.7182	21.9294	21.4755	21.3132	21.4321	23.4931	23.1018	+		+	+		+	+		+		+	+	+	Cluster_1	4	20.5	24.233
Pg_S2003.4;Pg_S6835.6;Pg_S3492.7;Pg_S1497.25;Pg_S0060.2;Pg_S0204.22;Pg_S1903.26	Pg_S2003.4;Pg_S6835.6	Pg_S2003.4;Pg_S6835.6	KG_ISO_129573.192914	KG_ISO_129573	Q6EE31	T-complex protein 1 subunit theta OS=Gallus gallus GN=CCT8 PE=1 SV=3	AT3G03960.1	AT3G03960.1 | Symbols: | TCP-1/cpn60 chaperonin family protein | chr3:1024432-1027604 FORWARD LENGTH=549	1.13371	1.26773	1.20907	-0.486916	-0.973369	-0.824914	-0.887373	-0.895552	-0.84028	-0.696681	0.924289	1.07029	25.5465	25.8266	25.704	22.1592	21.1425	21.4528	21.3222	21.3051	21.4207	21.7208	25.1088	25.414	+		+	+		+	+		+		+	+	+	Cluster_1	3	19.1	24.523
Pg_S0805.1;Pg_S3850.3	Pg_S0805.1	Pg_S0805.1	KG_ISO_002150.2627	KG_ISO_002150	A1WBD4	Serine--tRNA ligase OS=Acidovorax sp. (strain JS42) GN=serS PE=3 SV=1	AT5G27470.1	AT5G27470.1 | Symbols: | seryl-tRNA synthetase / serine--tRNA ligase | chr5:9695087-9697154 FORWARD LENGTH=451	0.786116	1.1012	0.725175	0.0939871	-0.868837	0.626573	-1.32685	-1.76949	-0.888439	-0.316828	1.01318	0.824221	22.8439	23.0548	22.8031	22.3806	21.736	22.7371	21.4294	21.1331	21.7229	22.1056	22.9959	22.8694	+		+	+		+				+		+	+	Cluster_1	4	28.2	53.261
Pg_S0034.1	Pg_S0034.1	Pg_S0034.1	KG_ISO_107603.154115	KG_ISO_107603	Q06R75	NAD(P)H-quinone oxidoreductase subunit 1, chloroplastic OS=Jasminum nudiflorum GN=ndhA PE=3 SV=1	ATCG01110.1	ATCG01110.1 | Symbols: NDHH | NAD(P)H dehydrogenase subunit H | chrC:122011-123192 REVERSE LENGTH=393	1.53606	1.03994	1.26778	-0.190773	0.0364595	-0.187821	-1.42588	-1.0883	-1.47035	-0.362821	0.351852	0.493865	25.6248	25.4299	25.5194	24.9462	25.0355	24.9474	24.4609	24.5935	24.4434	24.8786	25.1595	25.2153				+		+						+	+	Cluster_1	8	43.7	32.469
Pg_S0059.15;Pg_S0488.7;Pg_S4637.1;Pg_S0910.15;Pg_S4067.3	Pg_S0059.15;Pg_S0488.7;Pg_S4637.1	Pg_S0059.15;Pg_S0488.7;Pg_S4637.1	KG_ISO_053680.68930	KG_ISO_053680	Q10G56	Ornithine aminotransferase, mitochondrial OS=Oryza sativa subsp. japonica GN=OAT PE=2 SV=1	AT1G80600.1	AT1G80600.1 | Symbols: WIN1 | HOPW1-1-interacting 1 | chr1:30298675-30300513 REVERSE LENGTH=457	1.89396	0.500396	1.135	0.0283913	0.0912544	0.021368	-0.89439	-1.63041	-1.06035	-0.924912	0.227248	0.612445	24.1036	23.7512	23.9117	23.6319	23.6478	23.6301	23.3986	23.2125	23.3566	23.3909	23.6822	23.7796				+		+							+	Cluster_1	8	24.1	50.236
Pg_S6725.6;Pg_S4442.6	Pg_S6725.6;Pg_S4442.6	Pg_S6725.6;Pg_S4442.6	KG_ISO_032396.38816	KG_ISO_032396	Q7N119	S-adenosylmethionine synthase OS=Photorhabdus luminescens subsp. laumondii (strain TT01) GN=metK PE=3 SV=1	AT1G02500.1	AT1G02500.1 | Symbols: SAM1, SAM-1, MAT1, AtSAM1 | S-adenosylmethionine synthetase 1 | chr1:519037-520218 FORWARD LENGTH=393	1.341	1.23028	1.48406	-0.585749	-0.321037	0.897291	-0.814711	-1.17751	-1.33418	-0.438752	0.153073	-0.433768	23.581	23.4522	23.7472	21.3412	21.6489	23.0652	21.0751	20.6533	20.4712	21.5121	22.2001	21.5179	+		+	+		+	+		+	+		+	+	Cluster_1	3	51.9	43
Pg_S8376.1;Pg_S6112.3	Pg_S8376.1;Pg_S6112.3	Pg_S8376.1;Pg_S6112.3	KG_ISO_026620.31984	KG_ISO_026620	O35609	Secretory carrier-associated membrane protein 3 OS=Mus musculus GN=Scamp3 PE=1 SV=3	AT1G61250.1	AT1G61250.1 | Symbols: SC3 | secretory carrier 3 | chr1:22586035-22588664 FORWARD LENGTH=289	1.66992	1.16911	1.5205	-1.0253	-0.365976	-0.734607	-0.345283	-1.38559	-0.220491	0.480383	-0.696371	-0.0663033	23.3031	22.946	23.1966	21.3813	21.8515	21.5886	21.8662	21.1244	21.9552	22.4549	21.6159	22.0651	+		+	+		+	+		+				+	Cluster_1	2	11	35.775
Pg_S2369.28;Pg_S0102.5	Pg_S2369.28;Pg_S0102.5	Pg_S2369.28;Pg_S0102.5	KG_ISO_030548.36570	KG_ISO_030548	A6VGE5	Probable 3-phosphoshikimate 1-carboxyvinyltransferase OS=Methanococcus maripaludis (strain C7 / ATCC BAA-1331) GN=aroA PE=3 SV=1	AT2G45300.1	AT2G45300.1 | Symbols: | RNA 3'-terminal phosphate cyclase/enolpyruvate transferase, alpha/beta | chr2:18677518-18679868 FORWARD LENGTH=520	1.19426	1.17375	1.2003	-0.99307	-0.542306	-0.0487476	-1.27984	-1.62722	-0.274566	0.660119	-0.24678	0.784094	23.0888	23.0721	23.0937	21.3057	21.6731	22.0755	21.0719	20.7887	21.8914	22.6534	21.9141	22.7544	+		+	+		+	+		+		+	+	+	Cluster_1	3	9.7	41.843
Pg_S2790.18;Pg_S0254.8	Pg_S2790.18	Pg_S2790.18	KG_ISO_069036.91027	KG_ISO_069036	A5F563	30S ribosomal protein S5 OS=Vibrio cholerae serotype O1 (strain ATCC 39541 / Classical Ogawa 395 / O395) GN=rpsE PE=3 SV=1	AT1G58684.1	AT1G58684.1 | Symbols: | Ribosomal protein S5 family protein | chr1:21770021-21771217 REVERSE LENGTH=284	1.53515	1.34608	1.21687	-1.11648	-0.590349	-0.0833943	-0.939058	-0.799572	-0.275496	-0.824044	-0.550923	1.08123	25.0989	24.7539	24.5181	20.26	21.2201	22.1452	20.5837	20.8383	21.7947	20.7936	21.292	24.2706	+		+	+		+	+		+		+	+	+	Cluster_1	1	44.9	29.954
Pg_S4196.2;Pg_S1037.1;Pg_S4240.4;Pg_S3075.14;Pg_S2782.3;Pg_S1500.30	Pg_S4196.2;Pg_S1037.1	Pg_S4196.2;Pg_S1037.1	KG_ISO_060528.78824	KG_ISO_060528	Q3J164	Cytochrome c2 OS=Rhodobacter sphaeroides (strain ATCC 17023 / 2.4.1 / NCIB 8253 / DSM 158) GN=cycA PE=1 SV=1	AT1G22840.1	AT1G22840.1 | Symbols: CYTC-1, ATCYTC-A | CYTOCHROME C-1 | chr1:8079384-8080286 FORWARD LENGTH=114	1.26957	1.35257	1.33907	-0.453725	-0.19693	-0.416928	-1.29501	-0.664574	-1.07836	-0.3354	-0.718806	1.19852	24.4273	24.5589	24.5375	21.6961	22.1031	21.7544	20.3628	21.3619	20.7062	21.8837	21.276	24.3147	+		+	+		+	+		+	+	+	+	+	Cluster_1	4	33	12.293
Pg_S2951.7;Pg_S1870.6	Pg_S2951.7	Pg_S2951.7	KG_ISO_015371.18833	KG_ISO_015371	Q88UT5	Serine hydroxymethyltransferase OS=Lactobacillus plantarum (strain ATCC BAA-793 / NCIMB 8826 / WCFS1) GN=glyA PE=3 SV=1	AT4G37930.1	AT4G37930.1 | Symbols: SHM1, STM, SHMT1 | serine transhydroxymethyltransferase 1 | chr4:17831891-17834742 REVERSE LENGTH=517	1.26481	1.43644	1.36035	-0.575719	-0.383357	-0.809593	-0.729855	-0.741397	-0.84321	-0.756655	-0.528463	1.30665	25.398	25.7365	25.5864	21.7679	22.1473	21.3067	21.4639	21.4412	21.2404	21.4111	21.8611	25.4805	+		+	+		+	+		+		+	+	+	Cluster_1	3	48.4	57.075
Pg_S5198.4	Pg_S5198.4	Pg_S5198.4	KG_ISO_093192.130355	KG_ISO_093192	Q09818	Putative general negative regulator of transcription C16C9.04c OS=Schizosaccharomyces pombe (strain 972 / ATCC 24843) GN=SPAC16C9.04c PE=3 SV=1	AT5G60170.2	AT5G60170.2 | Symbols: | RNA binding (RRM/RBD/RNP motifs) family protein | chr5:24228178-24232394 FORWARD LENGTH=987	1.46708	1.44024	1.24132	-0.932973	-0.439432	-0.580551	-0.716459	-0.511894	-0.697915	-0.702883	-0.778632	1.21211	28.3562	28.2646	27.5861	20.1686	21.8523	21.3709	20.9072	21.6051	20.9705	20.9535	20.6951	27.4864	+		+	+		+	+		+		+	+	+	Cluster_1	1	1.9	113.61
Pg_S0132.11	Pg_S0132.11	Pg_S0132.11	KG_ISO_007634.9385	KG_ISO_007634	B1M869	Catalase-peroxidase OS=Methylobacterium radiotolerans (strain ATCC 27329 / DSM 1819 / JCM 2831) GN=katG PE=3 SV=1	AT1G77490.1	AT1G77490.1 | Symbols: TAPX | thylakoidal ascorbate peroxidase | chr1:29117688-29120046 FORWARD LENGTH=426	1.45727	1.29686	1.34902	-0.0241847	-0.93151	-0.419805	-0.457034	-1.20218	-0.44298	-0.975051	-0.681928	1.03152	24.3848	24.1442	24.2224	22.1632	20.8027	21.57	21.5142	20.3968	21.5352	20.7374	21.1769	23.7463	+		+	+		+	+		+			+	+	Cluster_1	1	36.1	21.244
Pg_S0644.5;Pg_S0108.38	Pg_S0644.5;Pg_S0108.38	Pg_S0644.5;Pg_S0108.38	KG_ISO_134885.201716	KG_ISO_134885	B3R7S9	30S ribosomal protein S10 OS=Cupriavidus taiwanensis (strain R1 / LMG 19424) GN=rpsJ PE=3 SV=1	AT3G13120.1	AT3G13120.1 | Symbols: | Ribosomal protein S10p/S20e family protein | chr3:4220310-4221526 REVERSE LENGTH=191	1.25729	1.22848	1.21295	-0.05889	-0.490733	-0.343506	-1.23606	-1.68592	-0.0506812	-0.537676	-0.411289	1.11604	23.6362	23.5961	23.5744	21.8007	21.1985	21.4038	20.159	19.5317	21.8121	21.133	21.3093	23.4392	+		+	+		+	+		+	+		+	+	Cluster_1	2	11.8	20.463
Pg_S2241.35	Pg_S2241.35	Pg_S2241.35	KG_ISO_036884.45259	KG_ISO_036884	A5F930	Phosphoglucosamine mutase OS=Vibrio cholerae serotype O1 (strain ATCC 39541 / Classical Ogawa 395 / O395) GN=glmM PE=3 SV=1	AT5G51820.1	AT5G51820.1 | Symbols: PGM, ATPGMP, PGM1, STF1 | phosphoglucomutase | chr5:21063531-21067933 REVERSE LENGTH=623	1.22692	1.55917	1.43379	0.254097	-0.315064	-0.676604	-1.41514	-0.337585	-0.49473	-0.591282	-1.17858	0.535011	23.7256	24.1747	24.0052	22.4105	21.6412	21.1524	20.1541	21.6107	21.3983	21.2678	20.4739	22.7903	+		+	+		+	+		+	+			+	Cluster_1	3	50	51.182
Pg_S4268.1;Pg_S0727.23;Pg_S2708.16;Pg_S2390.15;Pg_S2518.15	Pg_S4268.1;Pg_S0727.23;Pg_S2708.16;Pg_S2390.15	Pg_S4268.1;Pg_S0727.23;Pg_S2708.16;Pg_S2390.15	KG_ISO_015369.18831	KG_ISO_015369	B5XS13	GTP cyclohydrolase-2 OS=Klebsiella pneumoniae (strain 342) GN=ribA PE=3 SV=1	AT5G64300.1	AT5G64300.1 | Symbols: ATGCH, GCH, ATRIBA1, RFD1 | GTP cyclohydrolase II | chr5:25718459-25720790 FORWARD LENGTH=543	1.14711	1.36386	1.30148	-1.88443	-0.672094	-1.03092	0.649916	-0.778051	-0.00731989	0.0896927	-0.0100237	-0.169216	23.3491	23.5005	23.4569	21.2319	22.0786	21.828	23.0019	22.0046	22.5429	22.6106	22.541	22.4298	+		+	+		+	+		+	+	+		+	Cluster_1	6	16.9	59.824
Pg_S2592.5	Pg_S2592.5	Pg_S2592.5	KG_ISO_110555.159103	KG_ISO_110555	P41644	Photosystem II D2 protein OS=Pinus thunbergii GN=psbD PE=3 SV=1	ATCG00280.1	ATCG00280.1 | Symbols: PSBC | photosystem II reaction center protein C | chrC:33720-35141 FORWARD LENGTH=473	1.12307	1.56586	1.32685	-1.23527	-1.34342	-1.42714	-0.166553	-0.0805823	0.064472	0.273404	0.0922308	-0.19293	31.5032	31.6126	31.5535	30.9205	30.8937	30.8731	31.1845	31.2058	31.2416	31.2932	31.2485	31.178	+		+										+	Cluster_1	8	49.5	23.336
Pg_S5198.2;Pg_S0575.47	Pg_S5198.2;Pg_S0575.47	Pg_S5198.2;Pg_S0575.47	KG_ISO_114485.166029	KG_ISO_114485	Q89WB4	Catalase-peroxidase OS=Bradyrhizobium diazoefficiens (strain JCM 10833 / IAM 13628 / NBRC 14792 / USDA 110) GN=katG PE=3 SV=1	AT1G07890.3	AT1G07890.3 | Symbols: APX1, MEE6, CS1, ATAPX1, ATAPX01 | ascorbate peroxidase 1 | chr1:2438005-2439435 FORWARD LENGTH=250	1.92125	1.37142	1.52146	-0.887087	-0.86917	-0.792949	-0.419003	-0.405819	-0.59922	-0.348557	-0.248736	-0.243588	29.5559	28.9004	29.0793	26.2078	26.2292	26.32	26.7659	26.7816	26.551	26.8498	26.9688	26.975	+		+	+		+	+		+		+		+	Cluster_1	5	56.8	27.671
Pg_S2159.13;Pg_S0125.2;Pg_S2159.12	Pg_S2159.13	Pg_S2159.13	KG_ISO_014504.17778	KG_ISO_014504	Q06H01	Photosystem II CP43 chlorophyll apoprotein OS=Drimys granadensis GN=psbC PE=3 SV=1	ATCG00680.1	ATCG00680.1 | Symbols: PSBB | photosystem II reaction center protein B | chrC:72371-73897 FORWARD LENGTH=508	1.91637	1.17948	1.0921	-1.43936	-1.16524	-1.0407	-0.154208	-0.114249	-0.189142	0.113546	-0.35015	0.151553	31.7322	31.5328	31.5092	30.8242	30.8984	30.9321	31.1719	31.1828	31.1625	31.2444	31.1189	31.2547	+		+										+	Cluster_1	5	29.5	50.171
Pg_S2296.5;Pg_S0430.5;Pg_S0050.4;Pg_S6997.2	Pg_S2296.5;Pg_S0430.5	Pg_S2296.5;Pg_S0430.5	KG_ISO_062334.81373	KG_ISO_062334	Q6GLX7	Peptidyl-prolyl cis-trans isomerase CWC27 homolog OS=Xenopus laevis GN=cwc27 PE=2 SV=1	AT3G56070.1	AT3G56070.1 | Symbols: ROC2 | rotamase cyclophilin 2 | chr3:20806987-20807517 REVERSE LENGTH=176	1.26879	1.65114	1.38535	-0.982002	-0.123025	-1.26421	-0.288778	-0.950152	0.643791	-0.589745	-0.636772	-0.11439	24.2032	24.3378	24.2442	23.4112	23.7135	23.3119	23.6551	23.4224	23.9833	23.5492	23.5327	23.7165	+		+				+		+				+	Cluster_1	5	30.5	18.693
Pg_S1507.14;Pg_S1302.9	Pg_S1507.14;Pg_S1302.9	Pg_S1507.14;Pg_S1302.9	KG_ISO_100669.142828	KG_ISO_100669	Q6GQT9	Nodal modulator 1 OS=Mus musculus GN=Nomo1 PE=1 SV=1	AT3G62360.1	AT3G62360.1 | Symbols: | Carbohydrate-binding-like fold | chr3:23073020-23080455 REVERSE LENGTH=1227	1.44876	1.64866	1.52695	-0.826553	-0.776948	-1.20896	-0.792072	-0.264841	-0.253842	-0.245805	-0.479841	0.224482	23.4242	23.6257	23.503	21.1309	21.1809	20.7455	21.1657	21.6971	21.7081	21.7162	21.4804	22.1902	+		+	+		+	+		+		+		+	Cluster_1	6	5.6	131.42
Pg_S3765.5;Pg_S0786.10;Pg_S0121.21;Pg_S0381.7;Pg_S0922.4	Pg_S3765.5;Pg_S0786.10;Pg_S0121.21	Pg_S3765.5;Pg_S0786.10;Pg_S0121.21	KG_ISO_106702.152639	KG_ISO_106702	Q18090	Mitochondrial import receptor subunit TOM40 homolog OS=Caenorhabditis elegans GN=C18E9.6 PE=3 SV=1	AT3G20000.1	AT3G20000.1 | Symbols: TOM40 | translocase of the outer mitochondrial membrane 40 | chr3:6967685-6970247 FORWARD LENGTH=309	1.34349	1.34871	1.48697	-0.831526	-0.768961	-0.893957	-1.02001	-0.776473	0.400258	-0.462722	-0.637541	0.811766	26.2796	26.2923	26.631	20.9515	21.1047	20.7985	20.4898	21.0863	23.969	21.8549	21.4267	24.977	+		+	+		+	+		+	+	+	+	+	Cluster_1	4	14.9	39.718
Pg_S0988.21;Pg_S1678.28	Pg_S0988.21	Pg_S0988.21	KG_ISO_069959.92300	KG_ISO_069959	P38647	Stress-70 protein, mitochondrial OS=Mus musculus GN=Hspa9 PE=1 SV=3	AT1G79930.1	AT1G79930.1 | Symbols: HSP91 | heat shock protein 91 | chr1:30063781-30067067 REVERSE LENGTH=831	1.2496	1.41389	1.43002	-0.0421424	-1.52027	-1.0671	0.158942	-0.684254	-0.135455	-0.234544	-1.06353	0.494846	23.7925	23.9757	23.9937	22.3524	20.7044	21.2096	22.5766	21.6365	22.2483	22.1379	21.2136	22.9511	+		+	+		+	+		+	+	+		+	Cluster_1	3	33.4	93.502
Pg_S1530.25;Pg_S0124.4	Pg_S1530.25;Pg_S0124.4	Pg_S1530.25;Pg_S0124.4	KG_ISO_004739.5846	KG_ISO_004739	Q0IU52	Aspartic proteinase Asp1 OS=Oryza sativa subsp. japonica GN=ASP1 PE=2 SV=1	AT1G79720.1	AT1G79720.1 | Symbols: | Eukaryotic aspartyl protease family protein | chr1:29997259-29998951 REVERSE LENGTH=484	1.45118	1.71783	1.29656	-0.029875	-1.13975	-0.0189545	-0.315302	-0.389121	-0.311744	-1.48538	-0.618772	-0.156669	23.3061	23.6013	23.1349	21.6663	20.4375	21.6784	21.3503	21.2686	21.3542	20.0548	21.0143	21.5259	+		+	+		+	+		+				+	Cluster_1	2	7.9	51.369
Pg_S6516.2;Pg_S5886.6	Pg_S6516.2	Pg_S6516.2	KG_ISO_002193.2675	KG_ISO_002193	C0QGP6	Chaperone protein DnaK OS=Desulfobacterium autotrophicum (strain ATCC 43914 / DSM 3382 / HRM2) GN=dnaK PE=3 SV=1	AT3G12580.1	AT3G12580.1 | Symbols: HSP70, ATHSP70 | heat shock protein 70 | chr3:3991487-3993689 REVERSE LENGTH=650	1.7566	1.59273	1.28698	-0.0990852	-1.09669	-0.199696	0.194628	-0.676633	-0.530287	-0.824419	-0.587059	-0.817066	25.3575	25.0799	24.562	22.2141	20.5242	22.0437	22.7116	21.2358	21.4837	20.9854	21.3875	20.9979	+		+	+		+	+		+			+	+	Cluster_1	2	17.5	41.826
Pg_S0213.20;Pg_S6901.3;Pg_S5619.3	Pg_S0213.20	Pg_S0213.20	KG_ISO_070759.93396	KG_ISO_070759	D5EAS6	Proteasome subunit beta OS=Methanohalophilus mahii (strain ATCC 35705 / DSM 5219 / SLP) GN=psmB PE=3 SV=1	AT2G05840.1	AT2G05840.1 | Symbols: PAA2 | 20S proteasome subunit PAA2 | chr2:2234226-2236053 FORWARD LENGTH=246	1.54733	1.59445	1.68113	-0.80043	-0.786417	-0.280499	-0.300669	-0.657703	-0.451888	-0.0511055	-0.910416	-0.583789	24.738	24.8154	24.9577	20.8845	20.9075	21.7379	21.7048	21.1188	21.4566	22.1144	20.704	21.2401	+		+	+		+	+		+				+	Cluster_1	1	46.1	25.729
Pg_S0614.36;Pg_S4646.12	Pg_S0614.36;Pg_S4646.12	Pg_S0614.36;Pg_S4646.12	KG_ISO_135010.201793	KG_ISO_135010	P49291	Lazarillo protein OS=Schistocerca americana PE=1 SV=1	AT5G58070.1	AT5G58070.1 | Symbols: ATTIL, TIL | temperature-induced lipocalin | chr5:23500512-23501156 REVERSE LENGTH=186	1.2196	1.18351	2.26785	-0.397255	-0.772576	-0.981322	-0.169902	-0.327368	-0.645721	-0.337127	-0.668108	-0.371576	23.5062	23.4606	24.8279	21.4674	20.9941	20.7309	21.7541	21.5555	21.1541	21.5432	21.1259	21.4998	+		+	+		+	+		+				+	Cluster_1	4	28.7	20.907
Pg_S6039.9;Pg_S5908.11;Pg_S7968.3;Pg_S6436.5	Pg_S6039.9;Pg_S5908.11	Pg_S6039.9;Pg_S5908.11	KG_ISO_005005.6158	KG_ISO_005005	P28239	Inorganic pyrophosphatase, mitochondrial OS=Saccharomyces cerevisiae (strain ATCC 204508 / S288c) GN=PPA2 PE=1 SV=1	AT3G53620.1	AT3G53620.1 | Symbols: AtPPa4, PPa4 | pyrophosphorylase 4 | chr3:19881491-19883308 FORWARD LENGTH=216	1.6115	1.5598	1.55253	-0.573813	-0.78202	-0.393912	-0.0481263	-0.689852	-0.0792419	-0.285533	-1.20662	-0.664702	23.3723	23.3171	23.3094	21.0427	20.8208	21.2345	21.6031	20.919	21.5699	21.35	20.3682	20.9459	+		+	+		+	+		+				+	Cluster_1	2	22.6	21.347
Pg_S1439.10;Pg_S3074.3	Pg_S1439.10	Pg_S1439.10	KG_ISO_020689.25045	KG_ISO_020689	O80446	Probable PDX1-like protein 4 OS=Arabidopsis thaliana GN=PDX1L4 PE=3 SV=1	AT5G01410.1	AT5G01410.1 | Symbols: PDX1, ATPDX1.3, RSR4, PDX1.3, ATPDX1 | Aldolase-type TIM barrel family protein | chr5:172576-173505 REVERSE LENGTH=309	0.731511	1.6948	1.83268	-0.161708	-0.355361	0.496543	-0.783113	-0.85159	-0.177297	-0.345063	-1.34047	-0.740941	25.0081	25.2675	25.3047	24.7676	24.7154	24.9449	24.6003	24.5818	24.7634	24.7182	24.4502	24.6116							+		+				+	Cluster_1	2	43.8	32.894
Pg_S4487.19	Pg_S4487.19	Pg_S4487.19	KG_ISO_021541.26075	KG_ISO_021541	O33730	Uncharacterized oxidoreductase Sfri_1503 OS=Shewanella frigidimarina (strain NCIMB 400) GN=Sfri_1503 PE=3 SV=2	AT5G41670.1	AT5G41670.1 | Symbols: | 6-phosphogluconate dehydrogenase family protein | chr5:16665647-16667110 REVERSE LENGTH=487	1.30126	1.75694	1.20992	0.143883	-0.860607	0.268704	-0.595709	-0.729262	0.400652	-0.789105	-1.18273	-0.92395	23.1833	23.6445	23.0908	22.0118	20.9952	22.1382	21.2633	21.1281	22.2717	21.0675	20.6691	20.931	+		+	+		+	+		+		+	+	+	Cluster_1	3	35	53.466
Pg_S0859.22;Pg_S3762.1;Pg_S2907.4;Pg_S0553.3;Pg_S2907.5;Pg_S0713.28;Pg_S2053.2;Pg_S2907.3;Pg_S0713.25;Pg_S2282.9	Pg_S0859.22	Pg_S0859.22	KG_ISO_000014.17	KG_ISO_000014	Q9M6E2	10-deacetylbaccatin III 10-O-acetyltransferase OS=Taxus cuspidata PE=1 SV=1	AT1G03495.1	AT1G03495.1 | Symbols: | HXXXD-type acyl-transferase family protein | chr1:873436-874832 FORWARD LENGTH=465	1.40921	1.55437	1.55989	-0.296627	-0.551119	-0.0606933	-1.13656	-0.799051	0.491824	-0.596724	-0.816125	-0.758385	23.4977	23.6604	23.6665	21.5856	21.3003	21.85	20.6441	21.0224	22.4694	21.2492	21.0033	21.068	+		+	+		+	+		+				+	Cluster_1	2	5.1	47.356
Pg_S6621.3;Pg_S1273.4;Pg_S5576.8;Pg_S5615.4	Pg_S6621.3;Pg_S1273.4	Pg_S6621.3;Pg_S1273.4	KG_ISO_076339.100305	KG_ISO_076339	Q64634	UDP-glucuronosyltransferase 1-8 OS=Rattus norvegicus GN=Ugt1a8 PE=2 SV=1	AT5G54010.1	AT5G54010.1 | Symbols: | UDP-Glycosyltransferase superfamily protein | chr5:21919819-21921180 REVERSE LENGTH=453	1.62366	1.54844	1.61164	-0.214911	-0.581861	-0.68023	-0.705644	-0.820397	0.0238868	-0.384883	-0.398656	-1.02106	23.6614	23.5753	23.6477	21.556	21.1358	21.0231	20.994	20.8626	21.8295	21.3613	21.3456	20.6328	+		+	+		+	+		+				+	Cluster_1	3	10.1	51.18
Pg_S1171.34;Pg_S3920.6	Pg_S1171.34	Pg_S1171.34	KG_ISO_028067.33687	KG_ISO_028067	P16662	UDP-glucuronosyltransferase 2B7 OS=Homo sapiens GN=UGT2B7 PE=1 SV=1	AT3G21760.1	AT3G21760.1 | Symbols: HYR1 | UDP-Glycosyltransferase superfamily protein | chr3:7667099-7668556 FORWARD LENGTH=485	1.39039	1.42653	1.68001	-0.452919	0.206974	-0.142866	-0.509751	-0.410275	-0.799016	0.00656963	-1.24701	-1.14863	24.259	24.3178	24.7301	21.2607	22.3341	21.7651	21.1683	21.3301	20.6978	22.0081	19.9691	20.1291	+		+	+		+	+		+	+	+		+	Cluster_1	2	29.4	53.154
Pg_S9207.1;Pg_S7449.1	Pg_S9207.1;Pg_S7449.1	Pg_S9207.1;Pg_S7449.1	KG_ISO_000908.1139	KG_ISO_000908	Q9KAG9	3D-(3,5/4)-trihydroxycyclohexane-1,2-dione hydrolase OS=Bacillus halodurans (strain ATCC BAA-125 / DSM 18197 / FERM 7344 / JCM 9153 / C-125) GN=iolD PE=3 SV=1	AT4G33070.1	AT4G33070.1 | Symbols: | Thiamine pyrophosphate dependent pyruvate decarboxylase family protein | chr4:15952519-15954676 REVERSE LENGTH=607	1.38601	1.33857	1.50278	-0.178725	0.371238	-0.652357	-0.0011188	-1.089	-0.79704	0.346428	-1.19402	-1.03277	23.3049	23.2562	23.4248	21.6984	22.2631	21.2121	21.8807	20.7638	21.0636	22.2376	20.656	20.8215	+		+	+		+	+		+				+	Cluster_1	2	4.8	63.202
Pg_S0106.7;Pg_S1212.23	Pg_S0106.7;Pg_S1212.23	Pg_S0106.7;Pg_S1212.23	KG_ISO_032243.38610	KG_ISO_032243	Q8L6H7	Beta-glucosidase-like SFR2, chloroplastic OS=Oryza sativa subsp. japonica GN=SFR2 PE=2 SV=1	AT5G44640.1	AT5G44640.1 | Symbols: BGLU13 | beta glucosidase 13 | chr5:18011146-18012669 FORWARD LENGTH=507	1.27688	1.45408	1.97817	-0.0768171	-0.161669	-0.101121	-0.613589	-0.653233	-0.739229	-0.952083	-0.551274	-0.860109	25.4782	25.5509	25.7657	24.9232	24.8885	24.9133	24.7032	24.6869	24.6517	24.5644	24.7287	24.6021	+		+	+		+	+		+				+	Cluster_1	2	10.6	40.823
Pg_S3445.1;Pg_S0070.13	Pg_S3445.1;Pg_S0070.13	Pg_S3445.1;Pg_S0070.13	KG_ISO_124818.184666	KG_ISO_124818	F4J117	Phosphoglucan phosphatase LSF1, chloroplastic OS=Arabidopsis thaliana GN=LSF1 PE=1 SV=1	AT3G52180.1	AT3G52180.1 | Symbols: ATPTPKIS1, DSP4, SEX4, ATSEX4 | dual specificity protein phosphatase (DsPTP1) family protein | chr3:19349884-19353459 REVERSE LENGTH=379	1.52407	1.59752	1.5479	-0.106162	-0.546851	-0.177029	-0.100597	-0.958633	-1.06633	-1.0297	-0.458229	-0.225968	22.6461	22.7016	22.6641	21.4147	21.0819	21.3612	21.4189	20.7708	20.6895	20.7172	21.1488	21.3242	+		+	+		+	+		+				+	Cluster_1	3	8.5	47.776
Pg_S5342.1	Pg_S5342.1	Pg_S5342.1	KG_ISO_009501.11706	KG_ISO_009501	Q60991	25-hydroxycholesterol 7-alpha-hydroxylase OS=Mus musculus GN=Cyp7b1 PE=2 SV=2	AT5G42650.1	AT5G42650.1 | Symbols: AOS, CYP74A, DDE2 | allene oxide synthase | chr5:17097803-17099359 REVERSE LENGTH=518	1.37381	1.59216	1.74405	-0.204564	-0.10908	-0.114215	-0.465879	-0.550367	-0.467744	-0.71369	-0.886377	-1.1981	27.3509	27.4285	27.4824	26.7905	26.8244	26.8226	26.6978	26.6678	26.6971	26.6098	26.5485	26.4378	+		+	+		+	+		+				+	Cluster_1	7	60.6	57.683
Pg_S2606.2	Pg_S2606.2	Pg_S2606.2	KG_ISO_000303.368	KG_ISO_000303	Q9A5B6	Histidinol-phosphate aminotransferase 2 OS=Caulobacter crescentus (strain ATCC 19089 / CB15) GN=hisC2 PE=3 SV=1	AT2G22250.2	AT2G22250.2 | Symbols: ATAAT, AAT, MEE17 | aspartate aminotransferase | chr2:9458011-9460297 REVERSE LENGTH=475	1.27493	1.67794	1.61165	-0.305004	0.392864	-0.414639	-0.622271	-1.3642	-0.559723	-0.542624	-0.45954	-0.689372	21.9778	22.1503	22.1219	21.302	21.6005	21.2551	21.1662	20.8488	21.193	21.2003	21.2358	21.1375	+		+	+		+	+		+				+	Cluster_1	2	22.4	66.619
Pg_S7225.5;Pg_S2253.14	Pg_S7225.5;Pg_S2253.14	Pg_S7225.5;Pg_S2253.14	KG_ISO_038948.48175	KG_ISO_038948	Q9Y536	Peptidyl-prolyl cis-trans isomerase A-like 4A/B/C OS=Homo sapiens GN=PPIAL4A PE=2 SV=1	AT3G44600.1	AT3G44600.1 | Symbols: CYP71 | cyclophilin71 | chr3:16165368-16169201 REVERSE LENGTH=631	1.10708	1.2916	1.9463	0.264922	-1.4782	-0.275185	-0.811484	-0.695357	-0.789179	-0.466698	-0.049589	-0.044223	23.0936	23.2953	24.0111	22.1728	20.2669	21.5822	20.9959	21.1228	21.0203	21.3728	21.8289	21.8348	+		+	+		+	+		+			+	+	Cluster_1	4	11.5	70.768
Pg_S2704.13;Pg_S2452.2	Pg_S2704.13;Pg_S2452.2	Pg_S2704.13;Pg_S2452.2	KG_ISO_074255.97277	KG_ISO_074255	O50202	Proteasome-associated ATPase OS=Rhodococcus erythropolis GN=arc PE=1 SV=1	AT4G04910.1	AT4G04910.1 | Symbols: NSF | AAA-type ATPase family protein | chr4:2489696-2495666 REVERSE LENGTH=742	1.06156	0.661471	2.40118	0.00294915	-0.828174	-0.535471	-0.400863	-0.183762	-1.37463	-0.639233	-0.391533	0.226505	26.4601	26.3312	26.892	26.1188	25.8509	25.9453	25.9887	26.0586	25.6747	25.9118	25.9917	26.1909	+		+	+		+							+	Cluster_1	15	25.2	90.174
Pg_S1544.9;Pg_S5377.3;Pg_S0602.15	Pg_S1544.9;Pg_S5377.3	Pg_S1544.9;Pg_S5377.3	KG_ISO_064090.83903	KG_ISO_064090	-	-	AT5G10010.1	AT5G10010.1 | Symbols: | unknown protein; FUNCTIONS IN: molecular_function unknown; INVOLVED IN: biological_process unknown; LOCATED IN: nucleolus; EXPRESSED IN: 25 plant structures; EXPRESSED DURING: 15 growth stages; BEST Arabidopsis thaliana protein match is: unknown protein (TAIR:AT5G64910.1); Has 33260 Blast hits to 16857 proteins in 1270 species: Archae - 88; Bacteria - 3040; Metazoa - 1191…	1.26582	1.53745	1.36775	-0.253095	-0.328319	-0.737371	0.825197	-0.897137	-1.16711	-0.83727	0.158679	-0.934595	23.0051	23.2474	23.096	21.6505	21.5834	21.2187	22.6122	21.0762	20.8354	21.1296	22.0178	21.0428	+		+	+		+	+		+				+	Cluster_1	4	16.6	39.439
Pg_S1442.35;Pg_S1837.5	Pg_S1442.35	Pg_S1442.35	KG_ISO_013574.16677	KG_ISO_013574	P34141	Ras-related protein RabA OS=Dictyostelium discoideum GN=rabA PE=2 SV=2	AT4G35860.1	AT4G35860.1 | Symbols: ATRABB1B, ATGB2, ATRAB2C, GB2 | GTP-binding 2 | chr4:16987118-16988839 REVERSE LENGTH=211	1.48659	1.5795	1.36233	-0.0874439	-0.881083	-0.801931	0.0651638	-0.943392	-1.38726	-0.188233	-0.364036	0.159796	23.8766	23.9881	23.7275	21.9884	21.0363	21.1313	22.1715	20.9616	20.4291	21.8675	21.6566	22.285	+		+	+		+	+		+			+	+	Cluster_1	2	37	23.325
Pg_S0400.37	Pg_S0400.37	Pg_S0400.37	KG_ISO_037904.46719	KG_ISO_037904	P75804	Soluble aldose sugar dehydrogenase YliI OS=Escherichia coli (strain K12) GN=yliI PE=1 SV=1	AT1G74790.1	AT1G74790.1 | Symbols: | catalytics | chr1:28098912-28101673 FORWARD LENGTH=695	1.27151	1.35704	1.54053	0.378695	-0.460911	-0.663135	0.211319	-1.04323	-1.22552	-1.07104	-0.670731	0.375473	22.0803	22.1258	22.2234	21.6052	21.1585	21.0509	21.5162	20.8487	20.7517	20.8339	21.0469	21.6035	+		+	+		+	+		+				+	Cluster_1	2	11.6	66.518
Pg_S0875.3;Pg_S1170.15	Pg_S0875.3;Pg_S1170.15	Pg_S0875.3;Pg_S1170.15	KG_ISO_021602.26150	KG_ISO_021602	Q73WX4	Multifunctional 2-oxoglutarate metabolism enzyme OS=Mycobacterium paratuberculosis (strain ATCC BAA-968 / K-10) GN=kgd PE=3 SV=1	AT3G52200.2	AT3G52200.2 | Symbols: LTA3 | Dihydrolipoamide acetyltransferase, long form protein | chr3:19360317-19366091 FORWARD LENGTH=713	2.1593	1.09735	0.935269	0.218703	-0.652826	-0.927624	-0.495131	-0.761527	-1.1399	-0.531769	-0.456873	0.555034	25.4239	23.8786	23.6427	22.6	21.3318	20.932	21.5613	21.1737	20.6231	21.508	21.617	23.0894	+		+	+		+	+		+			+	+	Cluster_1	2	11.7	29.648
Pg_S5737.11;Pg_S0102.64	Pg_S5737.11;Pg_S0102.64	Pg_S5737.11;Pg_S0102.64	KG_ISO_013175.16196	KG_ISO_013175	P52145	Arsenical pump-driving ATPase OS=Escherichia coli GN=arsA PE=3 SV=1	AT1G01910.1	AT1G01910.1 | Symbols: | P-loop containing nucleoside triphosphate hydrolases superfamily protein | chr1:313595-315831 REVERSE LENGTH=353	1.224	1.64346	1.42387	-0.204363	-0.605249	-0.748082	-1.03767	-1.27129	-0.144256	-0.570628	0.746874	-0.456666	23.237	23.6806	23.4483	21.7264	21.3024	21.1514	20.8451	20.5981	21.79	21.3391	22.7324	21.4596	+		+	+		+	+		+			+	+	Cluster_1	3	11.8	40.803
Pg_S4916.3;Pg_S1849.7	Pg_S4916.3	Pg_S4916.3	KG_ISO_134689.201618	KG_ISO_134689	Q51929	Major cold shock protein (Fragment) OS=Photobacterium mondopomensis GN=cspA PE=3 SV=1	AT2G21060.1	AT2G21060.1 | Symbols: ATGRP2B, ATCSP4, GRP2B | glycine-rich protein 2B | chr2:9036983-9037588 REVERSE LENGTH=201	1.45776	1.55873	1.42895	0.418083	-0.560353	-0.343683	-1.16615	-0.956631	-0.206795	-1.1252	-0.0458982	-0.458812	23.2164	23.3307	23.1838	22.0395	20.9319	21.1772	20.2462	20.4833	21.3322	20.2925	21.5143	21.0469	+		+	+		+	+		+	+			+	Cluster_1	2	29	16.943
Pg_S0889.7;Pg_S6968.1	Pg_S0889.7;Pg_S6968.1	Pg_S0889.7;Pg_S6968.1	KG_ISO_002954.3617	KG_ISO_002954	B2UBP2	Chaperone protein DnaJ OS=Ralstonia pickettii (strain 12J) GN=dnaJ PE=3 SV=1	AT5G03160.1	AT5G03160.1 | Symbols: ATP58IPK, P58IPK | homolog of mamallian P58IPK | chr5:750286-752671 FORWARD LENGTH=482	1.73363	1.88227	0.892472	0.170192	-0.946845	-0.843766	-0.640922	-1.01581	-0.523722	-0.245645	0.0276464	-0.489497	23.4325	23.5767	22.6165	21.9158	20.8322	20.9322	21.129	20.7653	21.2427	21.5124	21.7775	21.2759	+		+	+		+	+		+				+	Cluster_1	3	7.9	57.564
Pg_S4032.1	Pg_S4032.1	Pg_S4032.1	KG_ISO_022017.26633	KG_ISO_022017	B4S922	Porphobilinogen deaminase OS=Prosthecochloris aestuarii (strain DSM 271 / SK 413) GN=hemC PE=3 SV=1	AT5G08280.1	AT5G08280.1 | Symbols: HEMC | hydroxymethylbilane synthase | chr5:2663763-2665596 REVERSE LENGTH=382	1.19651	1.86857	1.54331	-1.25472	-0.272243	-0.130687	-0.837686	-0.614544	-0.686666	-0.295415	-0.617347	0.100903	23.7212	24.7008	24.2267	20.1482	21.5803	21.7866	20.7561	21.0813	20.9762	21.5465	21.0773	22.1242	+		+	+		+	+		+			+	+	Cluster_1	2	68.5	37.002
Pg_S1400.29	Pg_S1400.29	Pg_S1400.29	KG_ISO_040915.50926	KG_ISO_040915	Q7URU7	S-adenosylmethionine synthase OS=Rhodopirellula baltica (strain SH1) GN=metK PE=3 SV=1	AT1G02500.1	AT1G02500.1 | Symbols: SAM1, SAM-1, MAT1, AtSAM1 | S-adenosylmethionine synthetase 1 | chr1:519037-520218 FORWARD LENGTH=393	1.55001	1.60757	1.5706	-0.902555	-0.211887	0.0105256	-0.936608	-0.84973	-0.452958	-0.697506	-0.626141	-0.0613251	24.5554	24.648	24.5885	20.6131	21.7233	22.0808	20.5583	20.698	21.3358	20.9427	21.0574	21.9653	+		+	+		+	+		+	+			+	Cluster_1	1	67	42.717
Pg_S6123.12;Pg_S1621.3;Pg_S1104.13;Pg_S1868.5	Pg_S6123.12;Pg_S1621.3;Pg_S1104.13	Pg_S6123.12;Pg_S1621.3;Pg_S1104.13	KG_ISO_111373.160435	KG_ISO_111373	Q08D83	Reticulon-3 OS=Bos taurus GN=RTN3 PE=2 SV=1	AT5G41600.1	AT5G41600.1 | Symbols: BTI3, RTNLB4 | VIRB2-interacting protein 3 | chr5:16636230-16637472 FORWARD LENGTH=257	0.97779	1.85483	1.27605	-0.702688	-0.409285	-0.442511	-0.313524	-1.61083	-0.659308	-0.0624748	0.746776	-0.65482	24.2177	24.482	24.3076	23.7114	23.7998	23.7897	23.8286	23.4377	23.7244	23.9043	24.1481	23.7258				+		+							+	Cluster_1	6	23.3	28.567
Pg_S0745.4;Pg_S7678.1;Pg_S3722.16;Pg_S1675.8;Pg_S1906.16;Pg_S2533.16;Pg_S0428.39	Pg_S0745.4;Pg_S7678.1;Pg_S3722.16;Pg_S1675.8;Pg_S1906.16;Pg_S2533.16	Pg_S0745.4;Pg_S7678.1;Pg_S3722.16;Pg_S1675.8;Pg_S1906.16;Pg_S2533.16	KG_ISO_013120.16129	KG_ISO_013120	Q6GL04	Transitional endoplasmic reticulum ATPase OS=Xenopus tropicalis GN=vcp PE=2 SV=1	AT5G19990.1	AT5G19990.1 | Symbols: RPT6A, ATSUG1 | regulatory particle triple-A ATPase 6A | chr5:6752144-6754918 FORWARD LENGTH=419	0.950928	1.52618	2.11109	-0.550251	-0.741611	-0.189862	-0.489328	-0.299836	-1.32021	-0.406743	-0.362206	-0.228152	25.1592	25.4716	25.7893	24.3439	24.2399	24.5396	24.377	24.4799	23.9257	24.4218	24.446	24.5188	+		+	+		+	+		+				+	Cluster_1	14	43.1	46.943
Pg_S1205.5	Pg_S1205.5	Pg_S1205.5	KG_ISO_000004.6	KG_ISO_000004	Q73WB6	Catalase-related peroxidase OS=Mycobacterium paratuberculosis (strain ATCC BAA-968 / K-10) GN=MAP_2744c PE=1 SV=1	AT4G35090.1	AT4G35090.1 | Symbols: CAT2 | catalase 2 | chr4:16700937-16703215 REVERSE LENGTH=492	1.5355	1.73213	1.60108	-0.545112	-0.317494	-0.589399	-0.738364	-0.743138	-0.829087	-0.569529	-0.0682882	-0.468302	27.8667	27.918	27.8838	27.3239	27.3833	27.3123	27.2735	27.2722	27.2498	27.3175	27.4483	27.3439				+		+							+	Cluster_1	2	60	56.798
Pg_S0204.7;Pg_S6328.10	Pg_S0204.7;Pg_S6328.10	Pg_S0204.7;Pg_S6328.10	KG_ISO_021296.25799	KG_ISO_021296	-	-	AT3G61870.1	AT3G61870.1 | Symbols: | unknown protein; FUNCTIONS IN: molecular_function unknown; INVOLVED IN: biological_process unknown; LOCATED IN: chloroplast, chloroplast inner membrane, chloroplast envelope; EXPRESSED IN: 23 plant structures; EXPRESSED DURING: 14 growth stages; Has 200 Blast hits to 200 proteins in 73 species: Archae - 0; Bacteria - 112; Metazoa - 0; Fungi - 0; Plants - 53; Viruses - 0; …	1.19478	1.7063	1.58669	-0.599561	-0.281951	-0.97122	-1.22277	0.0857255	-1.03759	-0.406926	-0.11365	0.060163	24.6511	25.4346	25.2514	21.9027	22.3892	21.3334	20.9481	22.9523	21.2318	22.1977	22.647	22.9132	+		+	+		+	+		+		+	+	+	Cluster_1	3	12.3	26.857
Pg_S0052.31	Pg_S0052.31	Pg_S0052.31	KG_ISO_076995.101320	KG_ISO_076995	Q8M9W4	Photosystem II D2 protein OS=Chaetosphaeridium globosum GN=psbD PE=3 SV=1	ATCG00280.1	ATCG00280.1 | Symbols: PSBC | photosystem II reaction center protein C | chrC:33720-35141 FORWARD LENGTH=473	1.31523	1.48502	1.69596	-0.417124	-0.360566	-0.554822	-1.29757	-0.87345	-1.01707	0.157233	-0.242786	0.109937	29.7693	29.8586	29.9697	28.8574	28.8872	28.7849	28.394	28.6172	28.5416	29.1597	28.9492	29.1348	+		+	+		+	+		+				+	Cluster_1	4	21.9	44.051
Pg_S0635.2	Pg_S0635.2	Pg_S0635.2	KG_ISO_064667.84719	KG_ISO_064667	Q39709	Fucoxanthin-chlorophyll a-c binding protein, chloroplastic OS=Isochrysis galbana GN=FCP PE=1 SV=1	AT4G10340.1	AT4G10340.1 | Symbols: LHCB5 | light harvesting complex of photosystem II 5 | chr4:6408200-6409496 FORWARD LENGTH=280	0.75736	1.80853	1.6084	-0.871774	-0.774213	-0.832156	-1.05592	-0.771901	-0.71463	0.23096	0.145483	0.46986	30.3665	30.7395	30.6685	29.7885	29.8231	29.8025	29.7231	29.8239	29.8442	30.1797	30.1494	30.2645	+		+	+		+							+	Cluster_1	1	50.3	30.573
Pg_S1679.28	Pg_S1679.28	Pg_S1679.28	KG_ISO_038967.48201	KG_ISO_038967	Q9ZQI8	Non-specific lipid-transfer protein-like protein At2g13820 OS=Arabidopsis thaliana GN=At2g13820 PE=1 SV=1	AT2G44300.1	AT2G44300.1 | Symbols: | Bifunctional inhibitor/lipid-transfer protein/seed storage 2S albumin superfamily protein | chr2:18307468-18308286 REVERSE LENGTH=204	0.852901	0.140097	-0.687851	0.92813	0.833272	0.326696	1.01204	0.435173	0.552513	-1.13492	-1.59087	-1.66719	25.7322	25.5024	25.2355	25.7565	25.7259	25.5626	25.7835	25.5976	25.6354	25.0914	24.9444	24.9198											+	+	+	Cluster_2	2	21.5	18.172
Pg_S1304.9;Pg_S1913.4;Pg_S1913.3;Pg_S3530.4	Pg_S1304.9;Pg_S1913.4	Pg_S1304.9;Pg_S1913.4	KG_ISO_030671.36752	KG_ISO_030671	Q8FK44	Cysteine--tRNA ligase OS=Escherichia coli O6:H1 (strain CFT073 / ATCC 700928 / UPEC) GN=cysS PE=3 SV=1	AT5G38830.1	AT5G38830.1 | Symbols: | Cysteinyl-tRNA synthetase, class Ia family protein | chr5:15545764-15548094 REVERSE LENGTH=511	0.582866	0.646732	0.218427	0.57574	-1.37669	0.482901	0.707222	0.929088	0.992426	-0.657719	-1.28087	-1.82012	23.3713	23.4406	22.9758	23.3636	21.2448	23.2628	23.5063	23.747	23.8158	22.0251	21.3488	20.7636	+		+				+		+	+	+	+	+	Cluster_2	9	26	55.704
Pg_S3372.2	Pg_S3372.2	Pg_S3372.2	KG_ISO_070772.93408	KG_ISO_070772	Q93VR4	MLP-like protein 423 OS=Arabidopsis thaliana GN=MLP423 PE=2 SV=1	AT1G70840.1	AT1G70840.1 | Symbols: MLP31 | MLP-like protein 31 | chr1:26713170-26714014 REVERSE LENGTH=171	0.981301	1.01828	-0.264407	0.997591	-0.575838	0.21312	0.558536	1.02782	0.21703	-0.919758	-1.66824	-1.58543	27.5605	27.5783	26.9601	27.5683	26.81	27.1903	27.3567	27.5829	27.1922	26.6443	26.2836	26.3235							+		+		+	+	+	Cluster_2	1	63.6	16.851
Pg_S2036.7	Pg_S2036.7	Pg_S2036.7	KG_ISO_000847.1062	KG_ISO_000847	Q15ZU4	L-threonine 3-dehydrogenase OS=Pseudoalteromonas atlantica (strain T6c / ATCC BAA-1087) GN=tdh PE=3 SV=1	AT1G72680.1	AT1G72680.1 | Symbols: ATCAD1, CAD1 | cinnamyl-alcohol dehydrogenase | chr1:27359346-27360876 REVERSE LENGTH=355	0.640572	1.4699	-0.190696	0.0858189	-0.0517671	0.578714	0.885418	0.808328	0.199996	-1.4995	-1.60278	-1.32399	22.5743	22.8064	22.3416	22.419	22.3805	22.557	22.6428	22.6212	22.451	21.9753	21.9464	22.0245							+		+			+	+	Cluster_2	3	26.2	38.911
Pg_S6130.1	Pg_S6130.1	Pg_S6130.1	KG_ISO_130695.194943	KG_ISO_130695	A7YY55	Very-long-chain (3R)-3-hydroxyacyl-CoA dehydratase 3 OS=Bos taurus GN=PTPLAD1 PE=2 SV=1	AT4G02450.1	AT4G02450.1 | Symbols: | HSP20-like chaperones superfamily protein | chr4:1073987-1075765 REVERSE LENGTH=241	0.442259	0.765111	0.365173	-0.0766363	0.707639	-0.0658454	1.07377	0.358975	0.876118	-0.975583	-1.21124	-2.25974	25.1483	25.2365	25.1272	25.0065	25.2208	25.0094	25.3208	25.1255	25.2668	24.7608	24.6964	24.4099												+	+	Cluster_2	1	25.3	36.257
Pg_S6282.2;Pg_S2325.1	Pg_S6282.2	Pg_S6282.2	KG_ISO_077001.101338	KG_ISO_077001	Q8FDZ8	Alpha-hemolysin translocation ATP-binding protein HlyB OS=Escherichia coli O6:H1 (strain CFT073 / ATCC 700928 / UPEC) GN=hlyB PE=3 SV=1	AT3G59140.1	AT3G59140.1 | Symbols: ATMRP14, MRP14, ABCC10 | multidrug resistance-associated protein 14 | chr3:21863519-21868701 REVERSE LENGTH=1453	0.622236	0.914507	1.0072	-0.201266	0.0438013	-0.222274	1.09272	0.0649267	0.562776	-0.479221	-0.951958	-2.45344	24.8063	24.9159	24.9506	24.4974	24.5893	24.4895	24.9827	24.5972	24.784	24.3932	24.2159	23.6527							+		+			+	+	Cluster_2	1	6.7	263.06
Pg_S0213.13;Pg_S2982.6	Pg_S0213.13;Pg_S2982.6	Pg_S0213.13;Pg_S2982.6	KG_ISO_070086.92459	KG_ISO_070086	O31788	Serine protease AprX OS=Bacillus subtilis (strain 168) GN=aprX PE=1 SV=1	AT3G14067.1	AT3G14067.1 | Symbols: | Subtilase family protein | chr3:4658421-4660754 REVERSE LENGTH=777	0.142788	0.20565	0.450612	0.584589	0.551908	0.513521	0.648061	0.98931	0.618014	-0.927774	-1.72842	-2.04826	22.9077	22.9356	23.0443	23.1038	23.0893	23.0722	23.132	23.2835	23.1186	22.4324	22.0769	21.9349							+		+		+	+	+	Cluster_2	6	12.2	84.127
Pg_S2113.15;Pg_S8030.6;Pg_S3339.6	Pg_S2113.15	Pg_S2113.15	KG_ISO_113660.164246	KG_ISO_113660	F4J8D3	Protein TPLATE OS=Arabidopsis thaliana GN=TPLATE PE=1 SV=1	AT3G01780.1	AT3G01780.1 | Symbols: TPLATE | ARM repeat superfamily protein | chr3:279171-283399 FORWARD LENGTH=1176	0.21654	0.318534	0.790636	0.348664	0.632153	0.634664	0.6357	0.681637	0.294937	-0.539648	-1.9958	-2.01801	21.8459	21.9062	22.1852	21.924	22.0915	22.093	22.0936	22.1208	21.8923	21.3991	20.5387	20.5256							+		+		+	+	+	Cluster_2	7	9.2	129.27
Pg_S4159.8;Pg_S0944.7	Pg_S4159.8	Pg_S4159.8	KG_ISO_121680.178635	KG_ISO_121680	Q1JEG8	Arginine--tRNA ligase OS=Streptococcus pyogenes serotype M2 (strain MGAS10270) GN=argS PE=3 SV=1	AT4G26300.1	AT4G26300.1 | Symbols: emb1027 | Arginyl-tRNA synthetase, class Ic | chr4:13308400-13313109 REVERSE LENGTH=642	0.229795	0.818331	0.560684	-0.35881	0.417492	0.73684	0.283562	0.762197	1.00545	-0.908735	-1.36772	-2.17909	24.2383	24.42	24.3405	24.0566	24.2963	24.3949	24.2549	24.4027	24.4778	23.8869	23.7452	23.4947							+		+			+	+	Cluster_2	1	39.1	60.828
Pg_S0476.16	Pg_S0476.16	Pg_S0476.16	KG_ISO_033964.41046	KG_ISO_033964	Q58556	Cell division cycle protein 48 homolog MJ1156 OS=Methanocaldococcus jannaschii (strain ATCC 43067 / DSM 2661 / JAL-1 / JCM 10045 / NBRC 100440) GN=MJ1156 PE=3 SV=1	AT5G42270.1	AT5G42270.1 | Symbols: VAR1, FTSH5 | FtsH extracellular protease family | chr5:16902659-16905102 FORWARD LENGTH=704	0.580684	0.548384	0.598712	0.273958	0.50935	0.424624	0.718741	0.623224	0.66133	-1.54651	-1.68477	-1.70773	25.0567	24.9968	25.0901	24.4881	24.9245	24.7674	25.3127	25.1356	25.2062	21.113	20.8566	20.814							+		+		+	+	+	Cluster_2	1	40	75.882
Pg_S0905.17;Pg_S2245.15;Pg_S6758.5	Pg_S0905.17;Pg_S2245.15	Pg_S0905.17;Pg_S2245.15	KG_ISO_051066.65229	KG_ISO_051066	O60518	Ran-binding protein 6 OS=Homo sapiens GN=RANBP6 PE=1 SV=2	AT2G16950.1	AT2G16950.1 | Symbols: TRN1, ATTRN1 | transportin 1 | chr2:7353939-7360637 FORWARD LENGTH=895	0.73903	0.69342	0.907829	-0.0252768	0.375017	0.490748	0.417578	0.50685	0.691673	-1.25647	-1.84484	-1.69556	22.6202	22.5861	22.7464	22.0487	22.348	22.4346	22.3799	22.4466	22.5848	21.1282	20.6883	20.7999							+		+		+	+	+	Cluster_2	4	7.6	99.007
Pg_S4994.5	Pg_S4994.5	Pg_S4994.5	KG_ISO_046471.58626	KG_ISO_046471	Q94A65	Rhodanese-like domain-containing protein 14, chloroplastic OS=Arabidopsis thaliana GN=At4g27700 PE=2 SV=1	AT4G24750.1	AT4G24750.1 | Symbols: | Rhodanese/Cell cycle control phosphatase superfamily protein | chr4:12758422-12760749 REVERSE LENGTH=292	0.00454042	0.587535	0.255171	0.786822	0.657823	0.797146	0.266828	0.534222	0.384902	-0.266572	-2.3869	-1.62152	22.8255	23.2676	23.0156	23.4187	23.3209	23.4265	23.0244	23.2271	23.1139	22.62	21.0123	21.5926							+		+		+	+	+	Cluster_2	4	23.5	23.574
Pg_S1185.35	Pg_S1185.35	Pg_S1185.35	KG_ISO_060431.78685	KG_ISO_060431	A8G2Z0	Photosystem I reaction center subunit IV OS=Prochlorococcus marinus (strain MIT 9215) GN=psaE PE=3 SV=1	AT2G20260.1	AT2G20260.1 | Symbols: PSAE-2 | photosystem I subunit E-2 | chr2:8736780-8737644 FORWARD LENGTH=145	0.180234	0.731558	0.187058	-1.09304	0.607881	0.923157	0.749203	0.930939	0.886686	-1.10113	-1.65389	-1.34865	24.0893	24.8445	24.0986	22.345	24.6751	25.107	24.8687	25.1176	25.057	22.3339	21.5767	21.9949				+	+		+		+	+	+	+	+	Cluster_2	3	31.7	15.484
Pg_S6237.3;Pg_S1124.7	Pg_S6237.3;Pg_S1124.7	Pg_S6237.3;Pg_S1124.7	KG_ISO_000092.116	KG_ISO_000092	P40071	Transmembrane 9 superfamily member 3 OS=Saccharomyces cerevisiae (strain ATCC 204508 / S288c) GN=TMN3 PE=1 SV=1	AT2G01970.1	AT2G01970.1 | Symbols: | Endomembrane protein 70 protein family | chr2:452197-454819 REVERSE LENGTH=592	0.566575	0.735267	1.05793	-0.913478	0.647717	0.62345	1.13534	0.483959	-0.156357	-1.42113	-1.34453	-1.41473	23.1823	23.2895	23.4946	22.2417	23.2339	23.2185	23.5438	23.1298	22.7229	21.9191	21.9678	21.9231							+		+		+	+	+	Cluster_2	2	13.1	62.607
Pg_S2159.5	Pg_S2159.5	Pg_S2159.5	KG_ISO_114342.165677	KG_ISO_114342	Q3BAJ8	30S ribosomal protein S3, chloroplastic OS=Phalaenopsis aphrodite subsp. formosana GN=rps3 PE=3 SV=1	ATCG01310.1	ATCG01310.1 | Symbols: RPL2.2 | ribosomal protein L2 | chrC:152806-154312 FORWARD LENGTH=274	0.274791	0.192372	-0.194267	0.941439	1.15653	1.45689	0.140126	-0.595485	0.249442	-1.60691	-1.86033	-0.15459	25.9862	25.9654	25.8682	26.1538	26.2079	26.2834	25.9523	25.7673	25.9798	25.513	25.4493	25.8782											+		+	Cluster_2	1	20.7	30.325
Pg_S6959.4;Pg_S0901.9;Pg_S0569.3;Pg_S0222.52;Pg_S0123.18;Pg_S2753.17	Pg_S6959.4;Pg_S0901.9	Pg_S6959.4;Pg_S0901.9	KG_ISO_031433.37434	KG_ISO_031433	Q88NV7	Methionine--tRNA ligase OS=Pseudomonas putida (strain KT2440) GN=metG PE=3 SV=1	AT4G13780.1	AT4G13780.1 | Symbols: | methionine--tRNA ligase, putative / methionyl-tRNA synthetase, putative / MetRS, putative | chr4:7993366-7998433 REVERSE LENGTH=797	1.09092	0.823233	0.974926	0.417185	0.274317	0.245912	0.723352	-0.423769	0.23857	-1.47618	-2.06127	-0.827202	22.9563	22.8449	22.908	22.6758	22.6163	22.6044	22.8033	22.3255	22.6014	21.8873	21.6436	22.1575							+		+		+	+	+	Cluster_2	7	22.2	87.511
Pg_S4870.15;Pg_S4430.12	Pg_S4870.15;Pg_S4430.12	Pg_S4870.15;Pg_S4430.12	KG_ISO_114239.165336	KG_ISO_114239	Q61102	ATP-binding cassette sub-family B member 7, mitochondrial OS=Mus musculus GN=Abcb7 PE=1 SV=3	AT2G47800.1	AT2G47800.1 | Symbols: ATMRP4, EST3, MRP4, ABCC4 | multidrug resistance-associated protein 4 | chr2:19574944-19580383 FORWARD LENGTH=1516	0.448973	0.775851	1.16828	0.4766	0.117062	0.440265	0.625073	0.178876	0.148063	-0.727476	-2.44064	-1.21092	24.3623	24.4578	24.5724	24.3703	24.2653	24.3597	24.4137	24.2833	24.2743	24.0185	23.518	23.8773							+		+				+	Cluster_2	12	12.7	168.29
Pg_S4033.1;Pg_S3130.2	Pg_S4033.1;Pg_S3130.2	Pg_S4033.1;Pg_S3130.2	KG_ISO_109384.157190	KG_ISO_109384	Q80V03	Uncharacterized aarF domain-containing protein kinase 5 OS=Mus musculus GN=Adck5 PE=2 SV=2	AT4G31390.1	AT4G31390.1 | Symbols: | Protein kinase superfamily protein | chr4:15233126-15236764 FORWARD LENGTH=682	0.453074	0.671706	0.699153	0.681537	1.02895	0.672037	-0.0607855	-0.0558861	-0.180419	-1.77141	-2.16834	0.0303807	23.2466	23.3373	23.3487	23.3414	23.4855	23.3374	23.0333	23.0353	22.9837	22.3234	22.1587	23.0711							+		+		+		+	Cluster_2	11	21.3	72.791
Pg_S0096.2	Pg_S0096.2	Pg_S0096.2	KG_ISO_018227.22190	KG_ISO_018227	-	-	AT1G16080.1	AT1G16080.1 | Symbols: | unknown protein; LOCATED IN: apoplast, chloroplast stroma, chloroplast, chloroplast envelope; EXPRESSED IN: 23 plant structures; EXPRESSED DURING: 14 growth stages; Has 81 Blast hits to 81 proteins in 28 species: Archae - 0; Bacteria - 2; Metazoa - 0; Fungi - 0; Plants - 62; Viruses - 0; Other Eukaryotes - 17 (source: NCBI BLink). | chr1:5514394-5515761 FORWARD LENGTH=313	0.488466	0.805946	0.767813	0.852781	0.768999	0.698935	0.105116	-0.0291167	0.185831	-1.39997	-2.09383	-1.15096	24.9239	25.0475	25.0326	25.0657	25.0331	25.0058	24.7746	24.7224	24.8061	24.1887	23.9186	24.2857							+		+		+	+	+	Cluster_2	4	39.5	33.944
Pg_S2498.22;Pg_S0159.40;Pg_S8345.5;Pg_S3991.7;Pg_S3039.26;Pg_S0897.21	Pg_S2498.22;Pg_S0159.40;Pg_S8345.5;Pg_S3991.7	Pg_S2498.22;Pg_S0159.40;Pg_S8345.5;Pg_S3991.7	KG_ISO_000436.533	KG_ISO_000436	Q4IFI0	ATP-dependent rRNA helicase RRP3 OS=Gibberella zeae (strain PH-1 / ATCC MYA-4620 / FGSC 9075 / NRRL 31084) GN=RRP3 PE=3 SV=1	AT4G00660.2	AT4G00660.2 | Symbols: RH8, ATRH8 | RNAhelicase-like 8 | chr4:274638-277438 FORWARD LENGTH=505	0.330283	1.12094	0.71689	0.451702	0.964163	0.492284	-0.0740998	-0.0809519	0.377604	-1.21982	-2.36466	-0.714338	24.0431	24.2845	24.1612	24.0802	24.2367	24.0926	23.9196	23.9175	24.0576	23.5698	23.2202	23.7241							+		+		+		+	Cluster_2	6	19	56.314
Pg_S1518.6;Pg_S0363.10;Pg_S3386.21;Pg_S0961.16;Pg_S0363.9	Pg_S1518.6;Pg_S0363.10;Pg_S3386.21;Pg_S0961.16	Pg_S1518.6;Pg_S0363.10;Pg_S3386.21;Pg_S0961.16	KG_ISO_069033.91022	KG_ISO_069033	Q51915	Pectate lyase OS=Pseudomonas marginalis GN=pel PE=1 SV=1	AT5G15110.1	AT5G15110.1 | Symbols: | Pectate lyase family protein | chr5:4895966-4897682 FORWARD LENGTH=472	1.0813	1.41707	0.211377	0.513055	0.437779	0.400377	-0.0581923	0.310859	0.131997	-1.69801	-1.81397	-0.93364	24.2544	24.3928	23.8958	24.0201	23.9891	23.9737	23.7847	23.9368	23.8631	23.1087	23.0609	23.4238							+		+		+	+	+	Cluster_2	4	10.3	87.644
Pg_S3629.2;Pg_S2293.1;Pg_S0940.3;Pg_S2467.6;Pg_S1853.14	Pg_S3629.2	Pg_S3629.2	KG_ISO_028037.33650	KG_ISO_028037	Q00168	Calcium/calmodulin-dependent protein kinase type II alpha chain OS=Drosophila melanogaster GN=CaMKII PE=1 SV=1	AT1G68830.1	AT1G68830.1 | Symbols: STN7 | STT7 homolog STN7 | chr1:25872654-25875473 REVERSE LENGTH=562	0.78984	0.957389	0.542938	0.863546	0.718479	0.862643	-0.0905679	-0.130389	-0.116868	-1.73359	-1.86444	-0.798979	24.872	24.9152	24.8084	24.891	24.8536	24.8908	24.6451	24.6348	24.6383	24.2216	24.1879	24.4625											+		+	Cluster_2	7	39.6	56.37
Pg_S1141.5;Pg_S0705.1	Pg_S1141.5;Pg_S0705.1	Pg_S1141.5;Pg_S0705.1	KG_ISO_008422.10283	KG_ISO_008422	Q54HT1	Protein tirA OS=Dictyostelium discoideum GN=tirA PE=2 SV=1	AT5G63860.1	AT5G63860.1 | Symbols: UVR8 | Regulator of chromosome condensation (RCC1) family protein | chr5:25554821-25558587 REVERSE LENGTH=440	0.386693	0.4496	0.479732	0.110777	0.756244	0.137036	0.809989	0.00859298	1.26879	-1.49987	-2.18612	-0.721461	22.318	22.3542	22.3716	22.1593	22.5306	22.1744	22.5615	22.1006	22.8254	21.2329	20.8381	21.6806							+		+		+	+	+	Cluster_2	9	26.5	47.986
Pg_S5203.3;Pg_S3589.15;Pg_S6133.1;Pg_S4166.2;Pg_S7435.1	Pg_S5203.3;Pg_S3589.15;Pg_S6133.1;Pg_S4166.2;Pg_S7435.1	Pg_S5203.3;Pg_S3589.15;Pg_S6133.1;Pg_S4166.2;Pg_S7435.1	KG_ISO_002107.2567	KG_ISO_002107	B0JL88	1-deoxy-D-xylulose-5-phosphate synthase OS=Microcystis aeruginosa (strain NIES-843) GN=dxs PE=3 SV=1	AT2G34590.1	AT2G34590.1 | Symbols: | Transketolase family protein | chr2:14568956-14570844 REVERSE LENGTH=406	0.460927	0.465054	0.416628	0.649816	0.498504	0.474277	0.461863	0.490803	0.346482	-2.29875	-1.90792	-0.0576852	24.215	24.219	24.173	24.3945	24.2508	24.2277	24.2159	24.2434	24.1063	21.5927	21.9641	23.7222							+		+		+	+	+	Cluster_2	6	17.3	44.018
Pg_S1004.7;Pg_S0192.43;Pg_S5242.7	Pg_S1004.7	Pg_S1004.7	KG_ISO_134946.201754	KG_ISO_134946	Q10MX3	Asparagine synthetase [glutamine-hydrolyzing] 1 OS=Oryza sativa subsp. japonica GN=Os03g0291500 PE=2 SV=1	AT3G22850.1	AT3G22850.1 | Symbols: | Aluminium induced protein with YGL and LRDR motifs | chr3:8089067-8090275 FORWARD LENGTH=248	0.321707	0.447295	0.463028	0.629829	0.465731	0.593765	0.756506	-0.182368	1.03612	-2.12828	-1.65949	-0.743833	23.0312	23.1383	23.1517	23.294	23.154	23.2633	23.4021	22.6012	23.6406	20.9411	21.341	22.1222							+		+		+	+	+	Cluster_2	3	36.9	27.223
Pg_S1744.17;Pg_S4142.5	Pg_S1744.17;Pg_S4142.5	Pg_S1744.17;Pg_S4142.5	KG_ISO_031593.37677	KG_ISO_031593	P54362	AP-3 complex subunit delta OS=Drosophila melanogaster GN=g PE=1 SV=4	AT4G31480.1	AT4G31480.1 | Symbols: | Coatomer, beta subunit | chr4:15264145-15267384 FORWARD LENGTH=948	0.542648	0.551375	0.648766	0.685737	0.316713	0.470599	0.648939	0.220659	0.747402	-1.95592	-1.75171	-1.12521	24.64	24.6427	24.6729	24.6843	24.5701	24.6177	24.6729	24.5404	24.7034	23.8667	23.9299	24.1238							+		+		+	+	+	Cluster_2	8	30.6	105.98
Pg_S0312.9;Pg_S2004.6;Pg_S1543.5	Pg_S0312.9;Pg_S2004.6;Pg_S1543.5	Pg_S0312.9;Pg_S2004.6;Pg_S1543.5	KG_ISO_040412.50246	KG_ISO_040412	Q6F2Z1	Dolichyl-diphosphooligosaccharide--protein glycosyltransferase subunit STT3A OS=Oryza sativa subsp. japonica GN=STT3A PE=2 SV=1	AT1G34130.1	AT1G34130.1 | Symbols: STT3B | staurosporin and temperature sensitive 3-like b | chr1:12430000-12432985 FORWARD LENGTH=735	0.563532	1.21365	0.928257	0.180522	-0.0633906	0.686416	0.614677	0.39002	0.0555445	-1.74457	-1.78256	-1.0421	23.2902	23.5088	23.4129	23.1615	23.0795	23.3316	23.3074	23.2319	23.1195	22.5143	22.5015	22.7504							+		+		+	+	+	Cluster_2	1	13	67.805
Pg_S2507.9	Pg_S2507.9	Pg_S2507.9	KG_ISO_034355.41603	KG_ISO_034355	Q8C7Q4	RNA-binding protein 4 OS=Mus musculus GN=Rbm4 PE=1 SV=1	AT2G37220.1	AT2G37220.1 | Symbols: | RNA-binding (RRM/RBD/RNP motifs) family protein | chr2:15634980-15636331 REVERSE LENGTH=289	0.611193	0.750277	0.672435	0.325124	0.475926	0.542814	0.529302	0.220644	0.33612	-2.30164	-1.75474	-0.407454	23.5159	23.6432	23.572	23.2542	23.3922	23.4534	23.441	23.1586	23.2643	20.8511	21.3514	22.584							+		+		+	+	+	Cluster_2	6	25.8	32.739
Pg_S0431.50	Pg_S0431.50	Pg_S0431.50	KG_ISO_024017.28961	KG_ISO_024017	A6U5E2	Protein GrpE OS=Sinorhizobium medicae (strain WSM419) GN=grpE PE=3 SV=1	AT5G17710.2	AT5G17710.2 | Symbols: EMB1241 | Co-chaperone GrpE family protein | chr5:5839560-5841639 REVERSE LENGTH=326	0.625335	0.544486	0.432338	0.503527	0.90148	0.345208	0.518653	0.481418	0.482502	-1.87608	-1.87282	-1.08605	26.3856	26.3602	26.3251	26.3474	26.4721	26.2978	26.3521	26.3405	26.3408	25.6018	25.6028	25.8493							+		+		+	+	+	Cluster_2	2	23.4	37.712
Pg_S3250.1	Pg_S3250.1	Pg_S3250.1	KG_ISO_133161.199710	KG_ISO_133161	Q8TX99	Isopentenyl-diphosphate delta-isomerase OS=Methanopyrus kandleri (strain AV19 / DSM 6324 / JCM 9639 / NBRC 100938) GN=fni PE=3 SV=2	AT3G14420.1	AT3G14420.1 | Symbols: | Aldolase-type TIM barrel family protein | chr3:4821804-4823899 FORWARD LENGTH=367	0.924962	1.03591	0.798986	0.442529	0.718581	-0.506954	-0.0020357	0.258292	0.597177	-2.07359	-1.50567	-0.688177	24.6755	24.7245	24.6199	24.4624	24.5843	24.0429	24.266	24.381	24.5307	23.3508	23.6017	23.9629							+		+		+	+	+	Cluster_2	2	71.3	40.565
Pg_S3976.7;Pg_S0431.62	Pg_S3976.7;Pg_S0431.62	Pg_S3976.7;Pg_S0431.62	KG_ISO_065329.85766	KG_ISO_065329	Q1LSL2	Polyribonucleotide nucleotidyltransferase OS=Baumannia cicadellinicola subsp. Homalodisca coagulata GN=pnp PE=3 SV=1	AT3G03710.1	AT3G03710.1 | Symbols: RIF10, PNP | polyribonucleotide nucleotidyltransferase, putative | chr3:919542-924906 FORWARD LENGTH=922	0.482813	0.440725	0.628375	0.756118	0.849392	0.200742	0.493629	0.494529	0.558127	-1.55276	-1.76698	-1.5847	23.4526	23.435	23.5134	23.5667	23.6057	23.3348	23.4571	23.4575	23.4841	22.6026	22.5132	22.5893							+		+		+	+	+	Cluster_2	12	16.6	93.514
Pg_S1939.35;Pg_S1273.16	Pg_S1939.35;Pg_S1273.16	Pg_S1939.35;Pg_S1273.16	KG_ISO_041404.51656	KG_ISO_041404	Q9FYE5	Probable sugar phosphate/phosphate translocator At5g04160 OS=Arabidopsis thaliana GN=At5g04160 PE=2 SV=1	AT5G46110.4	AT5G46110.4 | Symbols: APE2, TPT | Glucose-6-phosphate/phosphate translocator-related | chr5:18697606-18700223 FORWARD LENGTH=415	0.981822	1.68278	0.372237	0.243656	-0.0763572	-0.0988993	0.128675	0.430569	0.677727	-1.32212	-1.6126	-1.40749	27.2059	27.4598	26.9851	26.9385	26.8226	26.8145	26.8969	27.0062	27.0958	26.3714	26.2662	26.3405							+		+			+	+	Cluster_2	4	6.9	44.195
Pg_S3119.2	Pg_S3119.2	Pg_S3119.2	KG_ISO_126111.186973	KG_ISO_126111	P0AG84	Uncharacterized oxidoreductase YghA OS=Escherichia coli (strain K12) GN=yghA PE=1 SV=1	AT5G06060.1	AT5G06060.1 | Symbols: | NAD(P)-binding Rossmann-fold superfamily protein | chr5:1824066-1825833 REVERSE LENGTH=264	0.971175	0.833487	0.238326	0.611409	0.528397	0.30381	0.625548	0.119342	0.567119	-1.58929	-1.88492	-1.3244	23.5272	23.4819	23.2859	23.4087	23.3814	23.3074	23.4134	23.2467	23.3941	22.6841	22.5867	22.7713							+		+		+	+	+	Cluster_2	7	33.2	28.89
Pg_S1139.7	Pg_S1139.7	Pg_S1139.7	KG_ISO_041901.52342	KG_ISO_041901	F4JUY5	Gibberellic acid methyltransferase 1 OS=Arabidopsis thaliana GN=GAMT1 PE=1 SV=1	AT5G38020.1	AT5G38020.1 | Symbols: | S-adenosyl-L-methionine-dependent methyltransferases superfamily protein | chr5:15165953-15167612 REVERSE LENGTH=368	1.34889	1.08773	1.2579	0.166228	-0.0505737	0.642223	-0.688273	0.34193	-1.84934	-1.14843	-0.434523	-0.67376	22.8725	22.619	22.7842	21.7245	21.5141	22.1866	20.8951	21.8951	19.7681	20.4484	21.1414	20.9092	+		+	+		+	+		+	+	+		+	Cluster_2	3	8.7	41.139
Pg_S3468.1;Pg_S2000.5;Pg_S0318.51;Pg_S0415.6	Pg_S3468.1;Pg_S2000.5;Pg_S0318.51;Pg_S0415.6	Pg_S3468.1;Pg_S2000.5;Pg_S0318.51;Pg_S0415.6	KG_ISO_134080.201305	KG_ISO_134080	Q0IIG8	Ras-related protein Rab-18 OS=Bos taurus GN=RAB18 PE=2 SV=1	AT1G02130.1	AT1G02130.1 | Symbols: ATRAB1B, ARA5, ARA-5, ATRABD2A, RABD2A, RA-5 | RAS 5 | chr1:400350-401788 REVERSE LENGTH=203	1.71023	1.39064	1.43762	-0.430856	0.199287	-0.330835	-0.784988	0.143518	-1.29021	-0.802084	-0.513325	-0.728992	23.5747	23.2736	23.3178	21.557	22.1509	21.6513	21.2233	22.0983	20.7472	21.2072	21.4793	21.2761	+		+	+		+	+		+				+	Cluster_2	3	35.5	22.579
Pg_S1481.2	Pg_S1481.2	Pg_S1481.2	KG_ISO_101037.143465	KG_ISO_101037	P28418	Ribulose bisphosphate carboxylase large chain (Fragment) OS=Geum quellyon GN=rbcL PE=3 SV=1	ATCG00490.1	ATCG00490.1 | Symbols: RBCL | ribulose-bisphosphate carboxylases | chrC:54958-56397 FORWARD LENGTH=479	1.34482	2.01821	1.11077	-0.0537705	-0.76204	-0.177925	-0.862346	-0.115433	-0.948563	-0.746993	0.200389	-1.00713	32.3181	32.5258	32.246	31.8868	31.6684	31.8485	31.6375	31.8678	31.6109	31.673	31.9652	31.5928				+		+	+		+				+	Cluster_2	3	49.8	26.83
Pg_S4516.21;Pg_S2882.3;Pg_S0718.2	Pg_S4516.21	Pg_S4516.21	KG_ISO_003713.4582	KG_ISO_003713	P40375	NAD-dependent malic enzyme OS=Schizosaccharomyces pombe (strain 972 / ATCC 24843) GN=mae2 PE=1 SV=1	AT4G00570.1	AT4G00570.1 | Symbols: NAD-ME2 | NAD-dependent malic enzyme 2 | chr4:242817-246522 REVERSE LENGTH=607	1.4819	0.96543	1.22931	0.895789	-0.113468	0.0563194	-1.09342	-0.180608	-1.46406	-0.299506	-0.0356149	-1.44208	22.7265	22.3382	22.5366	22.2858	21.5271	21.6547	20.7904	21.4766	20.5117	21.3872	21.5856	20.5283	+		+	+		+	+		+	+	+		+	Cluster_2	2	23.1	27.869
Pg_S1144.15	Pg_S1144.15	Pg_S1144.15	KG_ISO_000328.398	KG_ISO_000328	Q7VEV2	Polyketide synthase-like Pks10 OS=Mycobacterium bovis (strain ATCC BAA-935 / AF2122/97) GN=pks10 PE=3 SV=1	AT2G26250.1	AT2G26250.1 | Symbols: FDH, KCS10 | 3-ketoacyl-CoA synthase 10 | chr2:11170799-11173059 REVERSE LENGTH=550	0.731709	1.21559	1.1492	1.10209	0.905114	-0.383906	0.148309	-1.10721	-0.875827	-1.49459	-0.328121	-1.06237	22.452	22.7762	22.7318	22.7002	22.5682	21.7045	22.0611	21.2199	21.3749	20.9603	21.7419	21.2499				+		+	+		+	+	+		+	Cluster_2	3	19.8	59.416
Pg_S3346.6;Pg_S0051.3;Pg_S1565.3	Pg_S3346.6;Pg_S0051.3	Pg_S3346.6;Pg_S0051.3	KG_ISO_031624.37718	KG_ISO_031624	B0TMY0	Phosphoenolpyruvate carboxykinase [ATP] OS=Shewanella halifaxensis (strain HAW-EB4) GN=pckA PE=3 SV=1	AT4G37870.1	AT4G37870.1 | Symbols: PCK1, PEPCK | phosphoenolpyruvate carboxykinase 1 | chr4:17802974-17806332 REVERSE LENGTH=671	1.04393	1.38308	1.21044	0.898332	0.366676	0.307841	-0.443108	-1.08072	-0.49885	-1.6246	-0.886135	-0.67689	25.3618	25.4934	25.4264	25.3054	25.0992	25.0763	24.7851	24.5378	24.7635	24.3269	24.6133	24.6944				+		+	+		+		+		+	Cluster_2	14	38.6	81.9
Pg_S2579.3;Pg_S0544.45;Pg_S5046.5;Pg_S3597.4	Pg_S2579.3;Pg_S0544.45;Pg_S5046.5;Pg_S3597.4	Pg_S2579.3;Pg_S0544.45;Pg_S5046.5;Pg_S3597.4	KG_ISO_028025.33637	KG_ISO_028025	P38534	Endoglucanase CX (Fragment) OS=Prunus persica PE=2 SV=1/ GH9	AT5G49720.1	AT5G49720.1 | Symbols: ATGH9A1, TSD1, DEC, KOR, RSW2, IRX2, KOR1, GH9A1 | glycosyl hydrolase 9A1 | chr5:20197765-20200168 REVERSE LENGTH=621	1.39932	1.53544	1.22759	0.905856	-0.124001	-0.719226	-0.390274	-0.855405	-0.675645	-1.35842	-0.163169	-0.782068	23.2838	23.4328	23.0958	22.7436	21.6164	20.9649	21.3249	20.8158	21.0126	20.2652	21.5735	20.8961	+		+	+		+	+		+	+	+		+	Cluster_2	4	9.6	68.306
Pg_S5731.3;Pg_S3083.1;Pg_S2855.14;Pg_S0785.34	Pg_S5731.3;Pg_S3083.1	Pg_S5731.3;Pg_S3083.1	KG_ISO_017626.21529	KG_ISO_017626	A7FDX5	30S ribosomal protein S9 OS=Yersinia pseudotuberculosis serotype O:1b (strain IP 31758) GN=rpsI PE=3 SV=1	AT2G09990.1	AT2G09990.1 | Symbols: | Ribosomal protein S5 domain 2-like superfamily protein | chr2:3781442-3781882 FORWARD LENGTH=146	0.241082	0.213573	0.26181	0.803396	1.20708	0.993109	-0.498429	0.195752	0.559268	-0.874445	-0.667078	-2.43512	24.8344	24.825	24.8414	25.0262	25.164	25.091	24.582	24.8189	24.9429	24.4538	24.5245	23.9213											+		+	Cluster_2	3	42.1	16.604
Pg_S4945.1;Pg_S1435.1	Pg_S4945.1;Pg_S1435.1	Pg_S4945.1;Pg_S1435.1	KG_ISO_003389.4167	KG_ISO_003389	Q10355	Uncharacterized RNA-binding protein C22E12.02 OS=Schizosaccharomyces pombe (strain 972 / ATCC 24843) GN=SPAC22E12.02 PE=3 SV=1	AT3G52380.1	AT3G52380.1 | Symbols: CP33, PDE322 | chloroplast RNA-binding protein 33 | chr3:19421619-19422855 FORWARD LENGTH=329	0.591542	0.791421	0.0987166	1.17739	1.12962	1.17721	-0.847412	-0.904456	0.0587124	-0.338264	-1.52322	-1.41126	23.8483	23.9339	23.6373	24.0992	24.0787	24.0991	23.2322	23.2078	23.6202	23.4502	22.9429	22.9908							+		+	+	+		+	Cluster_2	6	26.4	32.362
Pg_S0266.55;Pg_S0978.1	Pg_S0266.55;Pg_S0978.1	Pg_S0266.55;Pg_S0978.1	KG_ISO_073438.96072	KG_ISO_073438	O74465	Helicase required for RNAi-mediated heterochromatin assembly 1 OS=Schizosaccharomyces pombe (strain 972 / ATCC 24843) GN=hrr1 PE=1 SV=2	AT5G35970.1	AT5G35970.1 | Symbols: | P-loop containing nucleoside triphosphate hydrolases superfamily protein | chr5:14119060-14123078 REVERSE LENGTH=961	0.935519	0.167627	0.61166	1.21109	1.13778	0.724738	-1.56776	-0.857866	0.335112	-0.228768	-1.35557	-1.11356	22.5511	22.0762	22.3508	22.7216	22.6762	22.4208	21.0028	21.4419	22.1798	21.831	21.1341	21.2837				+		+	+		+	+	+		+	Cluster_2	4	5.1	106.52
Pg_S2097.18;Pg_S1227.13	Pg_S2097.18;Pg_S1227.13	Pg_S2097.18;Pg_S1227.13	KG_ISO_016264.19977	KG_ISO_016264	P53372	Tubulin alpha chain OS=Pneumocystis carinii GN=TUB1 PE=3 SV=1	AT5G23860.1	AT5G23860.1 | Symbols: TUB8 | tubulin beta 8 | chr5:8042962-8044528 FORWARD LENGTH=449	0.544513	0.533342	0.427061	0.864154	0.856814	0.90341	0.29091	-0.213757	-0.451565	-0.36317	-2.62366	-0.768049	24.2748	24.261	24.1298	24.6692	24.6601	24.7176	23.9618	23.3391	23.0456	23.1547	20.3652	22.6551				+		+	+		+	+	+	+	+	Cluster_2	2	52.2	50.392
Pg_S1369.4;Pg_S6491.1;Pg_S0554.6	Pg_S1369.4;Pg_S6491.1;Pg_S0554.6	Pg_S1369.4;Pg_S6491.1;Pg_S0554.6	KG_ISO_000145.176	KG_ISO_000145	Q0JF02	Syn-copalyl diphosphate synthase OS=Oryza sativa subsp. japonica GN=CPS4 PE=2 SV=1	AT5G23960.1	AT5G23960.1 | Symbols: ATTPS21, TPS21 | terpene synthase 21 | chr5:8092969-8095128 FORWARD LENGTH=547	0.536293	1.04113	0.644674	0.866479	0.746737	0.408079	0.563593	0.252097	-1.21081	-0.650093	-2.01971	-1.17848	22.6642	23.042	22.7453	22.9113	22.8217	22.5682	22.6846	22.4515	21.3566	21.7763	20.7512	21.3808				+		+	+		+	+	+	+	+	Cluster_2	4	8.6	64.334
Pg_S0263.12;Pg_S1544.13;Pg_S1150.8;Pg_S0909.3;Pg_S1402.2;Pg_S3386.9;Pg_S2116.19	Pg_S0263.12	Pg_S0263.12	KG_ISO_061186.79697	KG_ISO_061186	P18026	Tubulin beta-2 chain OS=Zea mays GN=TUBB2 PE=2 SV=1	AT5G19780.1	AT5G19780.1 | Symbols: TUA5 | tubulin alpha-5 | chr5:6687212-6688926 FORWARD LENGTH=450	0.72681	0.514042	0.433463	0.98203	0.922445	1.01715	-0.0391245	-0.213612	-0.172165	-0.57158	-2.17931	-1.42015	26.6105	26.4744	26.4229	26.7737	26.7356	26.7961	26.1208	26.0092	26.0357	25.7803	24.7524	25.2378							+		+	+	+	+	+	Cluster_2	1	53.7	49.664
Pg_S1195.30;Pg_S5485.11;Pg_S4178.1	Pg_S1195.30	Pg_S1195.30	KG_ISO_015722.19314	KG_ISO_015722	Q2P765	3-isopropylmalate dehydratase large subunit OS=Xanthomonas oryzae pv. oryzae (strain MAFF 311018) GN=leuC PE=3 SV=1	AT4G13430.1	AT4G13430.1 | Symbols: IIL1, ATLEUC1 | isopropyl malate isomerase large subunit 1 | chr4:7804194-7807789 REVERSE LENGTH=509	0.732164	0.839534	1.15636	0.457971	0.846518	0.85284	0.118834	-0.854117	-0.62328	-0.283271	-2.00624	-1.23731	24.1128	24.1509	24.2632	24.0156	24.1534	24.1556	23.8954	23.5505	23.6323	23.7529	23.1421	23.4147							+		+		+		+	Cluster_2	7	20.7	55.562
Pg_S1014.7;Pg_S2892.2	Pg_S1014.7	Pg_S1014.7	KG_ISO_058029.75283	KG_ISO_058029	F4KI56	Metal-independent phosphoserine phosphatase OS=Arabidopsis thaliana GN=IPSP PE=1 SV=1	AT1G07110.1	AT1G07110.1 | Symbols: F2KP, ATF2KP, FKFBP | fructose-2,6-bisphosphatase | chr1:2178363-2183980 REVERSE LENGTH=744	0.622612	0.386304	0.95945	0.920396	1.19398	0.52371	-0.0899954	-0.0725186	-0.162448	-0.700304	-1.95332	-1.62786	23.381	23.2753	23.5317	23.5142	23.6367	23.3367	23.0621	23.07	23.0297	22.7891	22.2284	22.374							+		+		+	+	+	Cluster_2	1	18	84.138
Pg_S1290.13;Pg_S3126.3;Pg_S4189.1;Pg_S2176.6	Pg_S1290.13	Pg_S1290.13	KG_ISO_117097.170448	KG_ISO_117097	O88448	Kinesin light chain 2 OS=Mus musculus GN=Klc2 PE=1 SV=1	AT4G28080.1	AT4G28080.1 | Symbols: | Tetratricopeptide repeat (TPR)-like superfamily protein | chr4:13948993-13957840 REVERSE LENGTH=1819	0.318722	1.15423	0.808312	0.748732	0.790316	0.539343	0.19065	-0.00915987	-0.852669	-0.0663116	-1.57784	-2.04432	23.5315	24.4865	24.0911	24.023	24.0705	23.7837	23.3851	23.1567	22.1925	23.0914	21.3636	20.8304				+		+	+		+	+	+	+	+	Cluster_2	2	11.8	132.91
Pg_S2672.11;Pg_S6958.5;Pg_S4303.3	Pg_S2672.11;Pg_S6958.5;Pg_S4303.3	Pg_S2672.11;Pg_S6958.5;Pg_S4303.3	KG_ISO_011060.13615	KG_ISO_011060	P33623	Tubulin alpha-1 chain OS=Anemia phyllitidis GN=TUBA1 PE=2 SV=1	AT5G23860.1	AT5G23860.1 | Symbols: TUB8 | tubulin beta 8 | chr5:8042962-8044528 FORWARD LENGTH=449	1.32587	1.13184	0.671426	0.042729	1.1315	0.743089	-0.626368	-0.0865039	-0.594427	-1.5927	-1.2762	-0.870257	27.0518	26.9911	26.8471	26.6505	26.991	26.8695	26.4412	26.6101	26.4512	26.139	26.238	26.365							+		+		+		+	Cluster_2	1	51.2	50.296
Pg_S2294.1	Pg_S2294.1	Pg_S2294.1	KG_ISO_024859.29964	KG_ISO_024859	P37226	Malate dehydrogenase OS=Photobacterium profundum GN=mdh PE=3 SV=2	AT5G58330.1	AT5G58330.1 | Symbols: | lactate/malate dehydrogenase family protein | chr5:23580010-23582287 REVERSE LENGTH=443	1.28133	0.926767	1.06558	-0.458696	0.847676	0.774565	-0.592789	0.504994	-0.739987	-1.45179	-1.42919	-0.728456	23.3802	22.9912	23.1435	21.4711	22.9044	22.8242	21.324	22.5285	21.1625	20.3816	20.4064	21.1752	+		+	+		+	+		+	+	+	+	+	Cluster_2	2	43	32.279
Pg_S6811.2;Pg_S1106.3;Pg_S1236.9	Pg_S6811.2;Pg_S1106.3	Pg_S6811.2;Pg_S1106.3	KG_ISO_036587.44824	KG_ISO_036587	P55911	Phospho-2-dehydro-3-deoxyheptonate aldolase (Fragment) OS=Streptomyces lividans PE=3 SV=1	AT4G39980.1	AT4G39980.1 | Symbols: DHS1 | 3-deoxy-D-arabino-heptulosonate 7-phosphate synthase 1 | chr4:18539654-18541832 FORWARD LENGTH=525	0.311844	0.919209	0.74875	1.30798	1.19099	0.971811	-0.778727	-0.9752	-0.839275	-1.42058	-0.954457	-0.482344	23.7815	24.0296	23.96	24.1884	24.1406	24.0511	23.3359	23.2557	23.3112	23.0737	23.2641	23.457				+		+	+		+	+	+		+	Cluster_2	8	23	58.132
Pg_S4841.3;Pg_S5883.1	Pg_S4841.3	Pg_S4841.3	KG_ISO_115846.168552	KG_ISO_115846	-	-	AT5G07020.1	AT5G07020.1 | Symbols: | proline-rich family protein | chr5:2180669-2182284 REVERSE LENGTH=235	0.314647	0.931624	1.03201	1.41367	0.837144	0.956931	-1.2687	-0.757738	-0.940009	-1.16607	-0.606221	-0.74729	25.5665	25.745	25.774	25.8844	25.7176	25.7523	25.1086	25.2564	25.2037	25.1383	25.3002	25.2594										+			+	Cluster_2	6	41.9	25.884
Pg_S2142.1;Pg_S0414.4	Pg_S2142.1;Pg_S0414.4	Pg_S2142.1;Pg_S0414.4	KG_ISO_134406.201483	KG_ISO_134406	Q9M7X9	Thioredoxin-like protein CITRX, chloroplastic OS=Arabidopsis thaliana GN=At3g06730 PE=2 SV=1	AT3G51030.1	AT3G51030.1 | Symbols: ATTRX1, ATTRX H1, TRX1 | thioredoxin H-type 1 | chr3:18951123-18951955 REVERSE LENGTH=114	0.280599	0.872549	0.873513	1.11712	1.10583	1.18765	-0.832611	-0.390891	-1.0664	-1.22495	-1.2645	-0.657904	22.9557	23.9109	23.9124	24.3055	24.2873	24.4193	21.1594	21.8722	20.7822	20.5263	20.4625	21.4413	+	+		+		+	+		+	+	+		+	Cluster_2	2	11.6	18.896
Pg_S2873.13	Pg_S2873.13	Pg_S2873.13	KG_ISO_111969.161367	KG_ISO_111969	A1E9I8	ATP synthase subunit alpha, chloroplastic OS=Hordeum vulgare GN=atpA PE=3 SV=1	ATMG00290.1	ATMG00290.1 | Symbols: RPS4 | mitochondrial ribosomal protein S4 | chrM:82028-83116 REVERSE LENGTH=362	0.450401	0.829262	0.675338	1.31352	0.951601	1.02919	-0.687682	-0.401613	-0.893116	-1.89388	-0.718504	-0.654523	24.9691	25.0751	25.032	25.2107	25.1094	25.1311	24.6505	24.7306	24.593	24.3129	24.6419	24.6598											+		+	Cluster_2	8	44.3	23.312
Pg_S7163.5	Pg_S7163.5	Pg_S7163.5	KG_ISO_115704.168328	KG_ISO_115704	O74959	Uncharacterized oxidoreductase C736.13 OS=Schizosaccharomyces pombe (strain 972 / ATCC 24843) GN=SPCC736.13 PE=3 SV=1	AT1G03630.1	AT1G03630.1 | Symbols: POR C, PORC | protochlorophyllide oxidoreductase C | chr1:907699-909245 FORWARD LENGTH=401	0.481238	0.695002	0.658851	1.02224	1.28701	1.3322	-0.684255	-0.594184	-0.742459	-1.25874	-1.14872	-1.04818	25.9362	26.0903	26.0642	26.3262	26.5171	26.5496	25.0959	25.1608	25.054	24.6817	24.7611	24.8335				+		+	+		+	+	+		+	Cluster_2	2	53.9	42.777
Pg_S0363.20	Pg_S0363.20	Pg_S0363.20	KG_ISO_040527.50363	KG_ISO_040527	P37932	Mitochondrial intermediate peptidase OS=Schizophyllum commune GN=OCT1 PE=3 SV=2	AT5G65620.1	AT5G65620.1 | Symbols: | Zincin-like metalloproteases family protein | chr5:26221951-26225784 FORWARD LENGTH=791	0.222099	1.02199	0.951404	0.946354	0.909668	1.32549	-0.536278	-1.06498	-0.729049	-0.464737	-1.38723	-1.19473	24.975	25.2082	25.1876	25.1861	25.1754	25.2967	24.7538	24.5997	24.6976	24.7747	24.5057	24.5619											+		+	Cluster_2	3	48.1	78.793
Pg_S2145.24;Pg_S0420.22	Pg_S2145.24	Pg_S2145.24	KG_ISO_115704.168328	KG_ISO_115704	O74959	Uncharacterized oxidoreductase C736.13 OS=Schizosaccharomyces pombe (strain 972 / ATCC 24843) GN=SPCC736.13 PE=3 SV=1	AT1G03630.1	AT1G03630.1 | Symbols: POR C, PORC | protochlorophyllide oxidoreductase C | chr1:907699-909245 FORWARD LENGTH=401	0.389772	0.546412	0.813374	1.10484	1.27872	1.24392	-0.521222	-0.635379	-0.648099	-1.48998	-1.0661	-1.01627	28.3259	28.3914	28.503	28.6249	28.6976	28.6831	27.9449	27.8971	27.8918	27.5397	27.717	27.7378							+		+	+	+		+	Cluster_2	2	62.2	43.585
Pg_S2289.21	Pg_S2289.21	Pg_S2289.21	KG_ISO_008776.10783	KG_ISO_008776	Q63ZR6	UDP-glucuronosyltransferase 3A1 OS=Xenopus laevis GN=ugt3a1 PE=2 SV=1	AT5G65550.1	AT5G65550.1 | Symbols: | UDP-Glycosyltransferase superfamily protein | chr5:26198410-26199810 REVERSE LENGTH=466	0.947431	0.773827	0.473466	1.17388	1.06694	0.940809	-0.642472	-0.561659	-0.607148	-1.0559	-1.76357	-0.745606	25.24	25.1932	25.1122	25.3011	25.2722	25.2382	24.8114	24.8332	24.8209	24.6999	24.5091	24.7836											+		+	Cluster_2	1	29.2	23.721
Pg_S5954.3	Pg_S5954.3	Pg_S5954.3	KG_ISO_051083.65243	KG_ISO_051083	Q3SH79	Glycogen synthase OS=Thiobacillus denitrificans (strain ATCC 25259) GN=glgA PE=3 SV=2	AT5G24300.1	AT5G24300.1 | Symbols: SSI1, SSI, ATSS1 | Glycogen/starch synthases, ADP-glucose type | chr5:8266934-8270860 FORWARD LENGTH=652	0.824184	0.718442	0.34956	1.20896	0.886814	1.03175	-0.426717	-0.378718	-0.271211	-1.58158	-1.7643	-0.597172	23.7955	23.748	23.5821	23.9685	23.8237	23.8888	23.2331	23.2547	23.303	22.7138	22.6317	23.1564							+		+	+	+		+	Cluster_2	2	20.3	71.509
Pg_S1774.22;Pg_S0077.26	Pg_S1774.22	Pg_S1774.22	KG_ISO_108644.155964	KG_ISO_108644	A9GI17	Protein translocase subunit SecA OS=Sorangium cellulosum (strain So ce56) GN=secA PE=3 SV=1	AT4G01800.2	AT4G01800.2 | Symbols: AGY1, SECA1 | Albino or Glassy Yellow 1 | chr4:770926-776134 REVERSE LENGTH=1042	0.783408	0.670344	0.551258	1.157	0.798708	0.957421	-0.628365	-0.684032	-0.0373503	-2.01749	-1.32443	-0.22647	24.3474	24.313	24.2768	24.4611	24.3521	24.4003	23.9178	23.9009	24.0976	23.4951	23.706	24.0401											+		+	Cluster_2	4	26.8	116.98
Pg_S6848.2;Pg_S4819.5	Pg_S6848.2;Pg_S4819.5	Pg_S6848.2;Pg_S4819.5	KG_ISO_007402.9091	KG_ISO_007402	D5L1S4	Divinyl chlorophyllide a 8-vinyl-reductase, chloroplastic OS=Oryza sativa subsp. indica GN=DVR PE=1 SV=1	AT1G16720.1	AT1G16720.1 | Symbols: HCF173 | high chlorophyll fluorescence phenotype 173 | chr1:5723161-5726248 FORWARD LENGTH=598	0.813613	1.01198	0.889262	0.654063	1.00444	0.761443	-0.498811	-0.513501	-0.538513	-1.92469	-1.38782	-0.271473	23.2025	23.2982	23.239	23.1255	23.2946	23.1773	22.5691	22.562	22.5499	21.8809	22.14	22.6788				+		+	+		+	+	+		+	Cluster_2	10	18.5	67.098
Pg_S1621.7	Pg_S1621.7	Pg_S1621.7	#N/A	#N/A	#N/A	#N/A	#N/A	#N/A	0.853299	0.7121	0.45354	0.615733	1.30329	1.19372	-0.123629	-1.45178	-0.504743	-1.62083	-0.834074	-0.596627	22.0194	21.9358	21.7827	21.8787	22.2859	22.221	21.4409	20.6543	21.2152	20.5542	21.0202	21.1608				+		+	+		+	+	+		+	Cluster_2	2	9.6	24.905
Pg_S7463.2;Pg_S7151.1;Pg_S3064.30;Pg_S2031.5;Pg_S1642.6;Pg_S4342.1;Pg_S1847.11;Pg_S6429.3	Pg_S7463.2;Pg_S7151.1	Pg_S7463.2;Pg_S7151.1	KG_ISO_003270.4011	KG_ISO_003270	Q9SYJ2	Probable glycerol-3-phosphate acyltransferase 3 OS=Arabidopsis thaliana GN=GPAT3 PE=2 SV=1	AT1G01610.1	AT1G01610.1 | Symbols: ATGPAT4, GPAT4 | glycerol-3-phosphate acyltransferase 4 | chr1:221950-224255 REVERSE LENGTH=503	0.629867	0.76472	0.805856	0.811358	1.05353	1.09786	-0.0859877	-0.574527	-0.424329	-1.82141	-1.21091	-1.04603	23.8287	23.9421	23.9767	23.9813	24.1849	24.2221	23.2269	22.8162	22.9425	21.768	22.2812	22.4198				+		+	+		+	+	+	+	+	Cluster_2	10	30	50.96
Pg_S4674.1	Pg_S4674.1	Pg_S4674.1	KG_ISO_012511.15398	KG_ISO_012511	-	-	AT5G21430.1	AT5G21430.1 | Symbols: | Chaperone DnaJ-domain superfamily protein | chr5:7222294-7223400 FORWARD LENGTH=218	0.559808	0.597757	1.36804	0.676182	0.749721	1.33525	-1.48083	-0.85168	-0.263708	-1.30709	-0.726038	-0.657415	23.6238	23.6465	24.1073	23.6934	23.7374	24.0876	22.4031	22.7794	23.1311	22.507	22.8546	22.8956				+		+	+		+	+	+		+	Cluster_2	2	28.8	24.362
Pg_S4027.1;Pg_S2800.8;Pg_S3488.3;Pg_S4438.2;Pg_S3086.7;Pg_S2428.14;Pg_S3293.5;Pg_S1345.18;Pg_S1410.2;Pg_S1389.43;Pg_S4682.1;Pg_S4733.4	Pg_S4027.1;Pg_S2800.8;Pg_S3488.3	Pg_S4027.1;Pg_S2800.8;Pg_S3488.3	KG_ISO_007353.9036	KG_ISO_007353	Q758K0	Geranylgeranyl pyrophosphate synthase OS=Ashbya gossypii (strain ATCC 10895 / CBS 109.51 / FGSC 9923 / NRRL Y-1056) GN=BTS1 PE=3 SV=1	AT4G36810.1	AT4G36810.1 | Symbols: GGPS1 | geranylgeranyl pyrophosphate synthase 1 | chr4:17343513-17344628 FORWARD LENGTH=371	0.446625	0.74851	1.05436	0.905737	0.690233	1.17221	-0.974287	-0.361374	0.0878468	-1.8036	-0.679716	-1.28654	21.6185	21.8505	22.0854	21.9712	21.8057	22.1759	20.527	20.9978	21.3429	19.8899	20.7533	20.2871				+		+	+		+	+	+	+	+	Cluster_2	4	12	38.763
Pg_S1770.12	Pg_S1770.12	Pg_S1770.12	KG_ISO_006048.7466	KG_ISO_006048	Q9FG65	Cytochrome P450 81D1 OS=Arabidopsis thaliana GN=CYP81D1 PE=2 SV=1	AT5G36110.1	AT5G36110.1 | Symbols: CYP716A1 | cytochrome P450, family 716, subfamily A, polypeptide 1 | chr5:14195377-14197613 FORWARD LENGTH=477	1.47051	1.42808	1.28193	0.355879	0.0420517	0.523881	-0.411724	-0.585648	-1.03697	-1.05581	-1.11784	-0.894343	24.8292	24.8148	24.7654	24.4522	24.3461	24.5091	24.1926	24.1338	23.9812	23.9748	23.9538	24.0294				+		+	+		+				+	Cluster_2	2	32.3	46.038
Pg_S1583.37	Pg_S1583.37	Pg_S1583.37	KG_ISO_040915.50926	KG_ISO_040915	Q7URU7	S-adenosylmethionine synthase OS=Rhodopirellula baltica (strain SH1) GN=metK PE=3 SV=1	AT1G02500.1	AT1G02500.1 | Symbols: SAM1, SAM-1, MAT1, AtSAM1 | S-adenosylmethionine synthetase 1 | chr1:519037-520218 FORWARD LENGTH=393	1.00936	1.20484	1.42381	0.798259	0.683936	0.414025	-0.796115	-0.987675	-0.751942	-1.05947	-1.12572	-0.813303	25.1184	25.2065	25.3053	25.0232	24.9716	24.8499	24.3042	24.2178	24.3241	24.1854	24.1555	24.2964				+		+	+		+	+	+		+	Cluster_2	2	68	42.701
Pg_S4995.3;Pg_S0960.1	Pg_S4995.3	Pg_S4995.3	KG_ISO_115704.168328	KG_ISO_115704	O74959	Uncharacterized oxidoreductase C736.13 OS=Schizosaccharomyces pombe (strain 972 / ATCC 24843) GN=SPCC736.13 PE=3 SV=1	AT1G03630.1	AT1G03630.1 | Symbols: POR C, PORC | protochlorophyllide oxidoreductase C | chr1:907699-909245 FORWARD LENGTH=401	1.20297	0.962872	1.52209	0.264019	0.401684	0.854043	-1.29636	-0.527506	-0.478164	-1.30742	-1.09455	-0.503683	26.4263	26.358	26.5171	26.159	26.1982	26.327	25.7149	25.9338	25.9478	25.7118	25.7724	25.9405							+		+				+	Cluster_2	5	32.1	43.287
Pg_S6181.10	Pg_S6181.10	Pg_S6181.10	KG_ISO_076813.101002	KG_ISO_076813	Q58836	Uncharacterized protein MJ1441 OS=Methanocaldococcus jannaschii (strain ATCC 43067 / DSM 2661 / JAL-1 / JCM 10045 / NBRC 100440) GN=MJ1441 PE=3 SV=1	AT5G13630.1	AT5G13630.1 | Symbols: GUN5, CCH, CHLH, CCH1, ABAR | magnesium-chelatase subunit chlH, chloroplast, putative / Mg-protoporphyrin IX chelatase, putative (CHLH) | chr5:4387567-4392082 REVERSE LENGTH=1381	1.06855	1.0747	1.03246	0.809668	0.916877	0.567549	-1.14543	-0.594319	-1.59973	-0.940692	-0.562879	-0.626753	24.3296	24.3397	24.2704	23.9048	24.0807	23.5075	20.6964	21.6008	19.9509	21.0324	21.6524	21.5476				+		+	+		+	+	+	+	+	Cluster_2	25	23	153.31
Pg_S0808.7	Pg_S0808.7	Pg_S0808.7	KG_ISO_036405.44577	KG_ISO_036405	O15885	Heat shock protein 100 (Fragment) OS=Trypanosoma cruzi GN=HSP100 PE=3 SV=1	AT5G15450.1	AT5G15450.1 | Symbols: APG6, CLPB3, CLPB-P | casein lytic proteinase B3 | chr5:5014399-5018255 REVERSE LENGTH=968	0.900803	1.2746	1.24413	0.432828	0.552511	1.11728	-0.799778	-0.998326	-1.12116	-1.15436	-0.714616	-0.733918	24.3554	24.4636	24.4548	24.2199	24.2546	24.4181	23.8631	23.8056	23.77	23.7604	23.8877	23.8821				+		+							+	Cluster_2	4	30.8	109.7
Pg_S3649.18	Pg_S3649.18	Pg_S3649.18	KG_ISO_063405.82962	KG_ISO_063405	P40983	Uncharacterized protein in xynA 3'region (Fragment) OS=Caldicellulosiruptor sp. (strain Rt8B.4) PE=4 SV=1	AT1G03160.1	AT1G03160.1 | Symbols: FZL | FZO-like | chr1:761321-766053 FORWARD LENGTH=912	1.28388	1.4055	0.985478	0.461064	0.202366	0.473518	-0.115657	-0.738403	-1.93238	-0.654228	-0.320471	-1.05066	23.2904	23.3598	23.12	22.8205	22.6727	22.8276	22.4911	22.1355	21.4536	22.1835	22.3741	21.9571				+		+	+		+	+	+		+	Cluster_2	1	19.2	103.69
Pg_S5791.3	Pg_S5791.3	Pg_S5791.3	KG_ISO_057686.74775	KG_ISO_057686	Q44653	30S ribosomal protein S1 OS=Buchnera aphidicola subsp. Schizaphis graminum (strain Sg) GN=rpsA PE=3 SV=1	AT1G12800.1	AT1G12800.1 | Symbols: | Nucleic acid-binding, OB-fold-like protein | chr1:4361778-4365189 REVERSE LENGTH=767	1.04453	1.17172	1.00486	0.694585	0.960171	0.329372	0.00718399	-0.429554	-0.943761	-1.28638	-1.16406	-1.38866	23.7325	23.8237	23.7041	23.4817	23.6721	23.22	22.9891	22.6761	22.3076	22.0621	22.1497	21.9888				+		+	+		+	+	+	+	+	Cluster_2	2	15.9	50.858
Pg_S5818.1;Pg_S0621.5	Pg_S5818.1;Pg_S0621.5	Pg_S5818.1;Pg_S0621.5	KG_ISO_021896.26488	KG_ISO_021896	Q9ZRR5	Tubulin alpha-3 chain OS=Hordeum vulgare GN=TUBA3 PE=1 SV=1	AT5G23860.1	AT5G23860.1 | Symbols: TUB8 | tubulin beta 8 | chr5:8042962-8044528 FORWARD LENGTH=449	1.02782	1.21097	0.973239	0.626792	0.830111	0.471642	-0.261994	-0.120447	-0.692483	-1.41777	-1.05267	-1.59521	27.814	27.8841	27.7932	27.6606	27.7384	27.6013	27.3207	27.3748	27.1561	26.8787	27.0183	26.8108							+		+		+		+	Cluster_2	2	52.4	49.981
Pg_S2673.5	Pg_S2673.5	Pg_S2673.5	KG_ISO_062959.82284	KG_ISO_062959	P84548	Thiamine thiazole synthase, chloroplastic (Fragments) OS=Populus euphratica GN=THI1 PE=1 SV=1	AT5G54770.1	AT5G54770.1 | Symbols: THI1, TZ, THI4 | thiazole biosynthetic enzyme, chloroplast (ARA6) (THI1) (THI4) | chr5:22246634-22247891 FORWARD LENGTH=349	0.746206	1.23215	1.04521	0.883887	0.550164	0.607327	-0.37189	0.00802394	-0.890694	-1.33417	-0.689376	-1.78684	23.8607	24.335	24.1525	23.9951	23.6694	23.7252	22.7695	23.1402	22.2631	21.8303	22.4596	21.3885				+		+	+		+	+	+	+	+	Cluster_2	1	22	37.605
Pg_S7440.2	Pg_S7440.2	Pg_S7440.2	KG_ISO_041864.52285	KG_ISO_041864	Q81K82	1,4-alpha-glucan branching enzyme GlgB OS=Bacillus anthracis GN=glgB PE=3 SV=1	AT2G36390.1	AT2G36390.1 | Symbols: SBE2.1, BE3 | starch branching enzyme 2.1 | chr2:15264283-15269940 FORWARD LENGTH=858	1.17455	0.912564	1.16837	0.518485	0.647374	0.95292	-0.677689	-0.499524	-0.898153	-1.32734	-0.435444	-1.53612	25.1538	25.0537	25.1514	24.9032	24.9525	25.0692	24.4464	24.5145	24.3623	24.1984	24.539	24.1186				+		+	+		+		+		+	Cluster_2	4	25.5	99.642
Pg_S8913.1;Pg_S5918.1;Pg_S2633.4;Pg_S0520.5	Pg_S8913.1;Pg_S5918.1	Pg_S8913.1;Pg_S5918.1	KG_ISO_028072.33693	KG_ISO_028072	P29515	Tubulin beta-7 chain OS=Arabidopsis thaliana GN=TUBB7 PE=2 SV=1	AT1G50010.1	AT1G50010.1 | Symbols: TUA2 | tubulin alpha-2 chain | chr1:18517737-18519729 FORWARD LENGTH=450	1.456	1.17563	1.00758	0.524235	0.34885	0.550602	-0.602725	-0.244767	-0.229927	-1.4163	-1.3043	-1.26487	27.0276	26.9066	26.834	26.6253	26.5496	26.6367	26.1388	26.2933	26.2997	25.7876	25.8359	25.8529				+		+	+		+		+		+	Cluster_2	3	54.5	49.671
Pg_S0247.51;Pg_S2606.10	Pg_S0247.51	Pg_S0247.51	KG_ISO_073014.95498	KG_ISO_073014	Q2J717	4-hydroxy-3-methylbut-2-en-1-yl diphosphate synthase OS=Frankia sp. (strain CcI3) GN=ispG PE=3 SV=1	AT5G60600.1	AT5G60600.1 | Symbols: GCPE, ISPG, CSB3, CLB4, HDS | 4-hydroxy-3-methylbut-2-enyl diphosphate synthase | chr5:24359447-24363274 FORWARD LENGTH=741	0.905513	1.25589	1.08293	0.74411	0.662159	0.565617	-0.34249	-0.361087	-0.417919	-1.62989	-1.25863	-1.20621	26.2845	26.4694	26.3781	26.1994	26.1561	26.1052	25.6261	25.6163	25.5863	24.9469	25.1428	25.1704				+		+	+		+		+		+	Cluster_2	3	52.2	78.043
Pg_S0760.43	Pg_S0760.43	Pg_S0760.43	KG_ISO_048590.61614	KG_ISO_048590	A1VTA5	Chaperone protein HtpG OS=Polaromonas naphthalenivorans (strain CJ2) GN=htpG PE=3 SV=1	AT5G52640.1	AT5G52640.1 | Symbols: HSP81-1, ATHS83, HSP81.1, HSP83, ATHSP90.1, AtHsp90-1, HSP90.1 | heat shock protein 90.1 | chr5:21352542-21355147 FORWARD LENGTH=705	1.11273	1.12427	0.894635	0.627831	0.804715	0.868066	-0.465998	-0.431421	-0.674102	-1.5102	-1.20083	-1.1497	24.762	24.7661	24.6845	24.5896	24.6525	24.675	24.2007	24.213	24.1267	23.8294	23.9394	23.9576							+		+		+		+	Cluster_2	2	39.5	80.628
Pg_S1858.12;Pg_S0967.52	Pg_S1858.12;Pg_S0967.52	Pg_S1858.12;Pg_S0967.52	KG_ISO_028878.34647	KG_ISO_028878	P09652	Tubulin beta-4 chain OS=Gallus gallus PE=1 SV=1	AT1G50010.1	AT1G50010.1 | Symbols: TUA2 | tubulin alpha-2 chain | chr1:18517737-18519729 FORWARD LENGTH=450	0.795586	1.02307	1.07096	0.947774	0.844776	0.911732	-0.752174	-0.519649	-0.701157	-1.20216	-1.08197	-1.33678	27.6991	27.8036	27.8256	27.769	27.7217	27.7524	26.988	27.0949	27.0115	26.7813	26.8365	26.7195				+		+	+		+	+	+		+	Cluster_2	1	58.3	49.609
Pg_S1437.6;Pg_S3590.2;Pg_S1437.4;Pg_S1437.3	Pg_S1437.6	Pg_S1437.6	KG_ISO_076977.101284	KG_ISO_076977	Q0BNT8	Elongation factor Ts OS=Francisella tularensis subsp. holarctica (strain OSU18) GN=tsf PE=3 SV=1	AT4G29060.1	AT4G29060.1 | Symbols: emb2726 | elongation factor Ts family protein | chr4:14317744-14321315 FORWARD LENGTH=953	0.811418	1.10962	0.807425	0.750029	0.880973	0.999248	-0.515477	-0.365111	-0.399963	-1.27479	-1.33962	-1.46375	25.9827	26.0852	25.9814	25.9617	26.0066	26.0472	25.5271	25.5787	25.5667	25.2663	25.2441	25.2014							+		+		+		+	Cluster_2	12	23.3	113.64
Pg_S3733.18	Pg_S3733.18	Pg_S3733.18	KG_ISO_120448.176345	KG_ISO_120448	A1JP78	1-deoxy-D-xylulose 5-phosphate reductoisomerase OS=Yersinia enterocolitica serotype O:8 / biotype 1B (strain NCTC 13174 / 8081) GN=dxr PE=3 SV=1	AT5G62790.2	AT5G62790.2 | Symbols: DXR | 1-deoxy-D-xylulose 5-phosphate reductoisomerase | chr5:25214358-25217289 REVERSE LENGTH=497	0.999793	1.11468	1.08841	0.837928	0.611558	0.843396	-0.410081	-0.800366	-0.577981	-1.40602	-1.05558	-1.24573	25.5084	25.5563	25.5453	25.4409	25.3465	25.4432	24.9207	24.758	24.8507	24.5055	24.6516	24.5723				+		+	+		+		+		+	Cluster_2	2	48.3	40.782
Pg_S2190.6	Pg_S2190.6	Pg_S2190.6	KG_ISO_102239.145498	KG_ISO_102239	Q98TX1	Thioredoxin OS=Ophiophagus hannah GN=TXN PE=3 SV=3	AT1G76080.1	AT1G76080.1 | Symbols: ATCDSP32, CDSP32 | chloroplastic drought-induced stress protein of 32 kD | chr1:28548063-28549348 REVERSE LENGTH=302	1.13827	1.09561	1.00703	0.78314	0.848957	0.685541	-0.481982	-0.795346	-0.655475	-1.14847	-1.19464	-1.28264	26.7152	26.684	26.6195	26.4562	26.5042	26.3851	25.5338	25.3054	25.4073	25.0479	25.0142	24.9501				+		+	+		+	+	+		+	Cluster_2	1	45	34.881
Pg_S2579.11;Pg_S0544.49;Pg_S3920.15;Pg_S3985.1;Pg_S2115.1	Pg_S2579.11;Pg_S0544.49	Pg_S2579.11;Pg_S0544.49	KG_ISO_069522.91694	KG_ISO_069522	Q40468	Eukaryotic initiation factor 4A-15 OS=Nicotiana tabacum PE=2 SV=1	AT5G26742.2	AT5G26742.2 | Symbols: emb1138 | DEAD box RNA helicase (RH3) | chr5:9285540-9288871 REVERSE LENGTH=748	1.29573	1.11471	1.14733	0.690149	0.651801	0.572752	-0.453037	-0.795431	-0.74969	-1.21175	-0.902119	-1.36044	24.0745	23.9234	23.9506	23.5692	23.5372	23.4712	22.6153	22.3296	22.3678	21.9822	22.2406	21.8582				+		+	+		+	+	+		+	Cluster_2	7	21.3	85.885
Pg_S1116.10;Pg_S0897.36	Pg_S1116.10;Pg_S0897.36	Pg_S1116.10;Pg_S0897.36	KG_ISO_034593.41948	KG_ISO_034593	P29511	Tubulin alpha-6 chain OS=Arabidopsis thaliana GN=TUBA6 PE=1 SV=1	AT5G12250.1	AT5G12250.1 | Symbols: TUB6 | beta-6 tubulin | chr5:3961317-3962971 REVERSE LENGTH=449	0.877158	0.987461	1.09806	0.889584	0.901747	0.916911	-0.921935	-0.653322	-0.745001	-1.25819	-1.03114	-1.06133	25.6331	25.7111	25.7894	25.6419	25.6505	25.6613	24.361	24.5509	24.4861	24.1232	24.2838	24.2624				+		+	+		+	+	+		+	Cluster_2	3	34.2	50.355
Pg_S1170.11;Pg_S0292.29	Pg_S1170.11	Pg_S1170.11	KG_ISO_009842.12142	KG_ISO_009842	Q7V3Y9	Magnesium-protoporphyrin IX monomethyl ester [oxidative] cyclase OS=Prochlorococcus marinus (strain MIT 9313) GN=acsF PE=3 SV=1	AT3G56940.1	AT3G56940.1 | Symbols: CRD1, CHL27, ACSF | dicarboxylate diiron protein, putative (Crd1) | chr3:21076594-21078269 FORWARD LENGTH=409	1.04279	0.955591	0.976406	0.661235	0.979982	1.00109	-0.770819	-0.988581	-0.513487	-1.25723	-0.881016	-1.20597	25.8586	25.8286	25.8358	25.7275	25.837	25.8442	25.2357	25.1609	25.3241	25.0686	25.1978	25.0862				+		+	+		+		+		+	Cluster_2	2	39.5	46.762
Pg_S8075.2	Pg_S8075.2	Pg_S8075.2	KG_ISO_000143.174	KG_ISO_000143	Q48N88	Glucose-6-phosphate isomerase OS=Pseudomonas syringae pv. phaseolicola (strain 1448A / Race 6) GN=pgi PE=3 SV=1	AT4G24620.1	AT4G24620.1 | Symbols: PGI1, PGI | phosphoglucose isomerase 1 | chr4:12708972-12712610 REVERSE LENGTH=613	0.609897	0.665346	0.516793	0.959822	1.66057	0.013849	-0.212799	-0.140847	-0.166066	-1.52677	-0.488517	-1.89128	24.0431	24.0651	24.0062	24.1816	24.459	23.8072	23.7174	23.7459	23.7359	23.1973	23.6083	23.053							+		+		+		+	Cluster_2	10	42.6	33.465
Pg_S2583.33	Pg_S2583.33	Pg_S2583.33	KG_ISO_134957.201766	KG_ISO_134957	-	-	AT1G67700.2	AT1G67700.2 | Symbols: | unknown protein; FUNCTIONS IN: molecular_function unknown; INVOLVED IN: biological_process unknown; LOCATED IN: chloroplast, chloroplast envelope; EXPRESSED IN: 22 plant structures; EXPRESSED DURING: 13 growth stages; Has 49 Blast hits to 49 proteins in 20 species: Archae - 0; Bacteria - 0; Metazoa - 0; Fungi - 0; Plants - 44; Viruses - 0; Other Eukaryotes - 5 (source: NC…	0.370455	0.512417	0.735062	1.50094	1.23491	0.620731	-0.68821	-0.206308	-0.463913	-1.70402	-0.490373	-1.42169	24.0532	24.1015	24.1773	24.438	24.3475	24.1384	23.6927	23.8568	23.7691	23.3469	23.7601	23.443							+		+		+		+	Cluster_2	2	16.5	26.499
Pg_S7541.2;Pg_S6522.6;Pg_S5860.3;Pg_S1528.20	Pg_S7541.2;Pg_S6522.6;Pg_S5860.3	Pg_S7541.2;Pg_S6522.6;Pg_S5860.3	KG_ISO_013177.16201	KG_ISO_013177	Q93SW0	Magnesium-chelatase 67 kDa subunit OS=Chlorobium tepidum (strain ATCC 49652 / DSM 12025 / TLS) GN=bchD PE=3 SV=1	AT4G18480.1	AT4G18480.1 | Symbols: CHLI1, CH42, CH-42, CHL11, CHLI-1 | P-loop containing nucleoside triphosphate hydrolases superfamily protein | chr4:10201897-10203361 REVERSE LENGTH=424	0.331567	0.557935	0.540349	1.27538	1.39975	1.07818	-0.68374	-0.490348	-0.48503	-1.37956	-0.629149	-1.51533	26.0645	26.1282	26.1232	26.3299	26.3649	26.2745	25.779	25.8334	25.8349	25.5833	25.7943	25.5451											+		+	Cluster_2	18	48.2	46.219
Pg_S0897.48;Pg_S1418.7	Pg_S0897.48;Pg_S1418.7	Pg_S0897.48;Pg_S1418.7	KG_ISO_048259.61168	KG_ISO_048259	P37058	Testosterone 17-beta-dehydrogenase 3 OS=Homo sapiens GN=HSD17B3 PE=1 SV=2	AT4G23430.2	AT4G23430.2 | Symbols: | NAD(P)-binding Rossmann-fold superfamily protein | chr4:12229171-12231493 FORWARD LENGTH=322	0.497577	0.978632	0.600641	1.14731	0.711919	0.64758	-0.269438	0.312276	-0.190632	-1.91208	-1.53039	-0.993396	23.8868	24.0836	23.929	24.1526	23.9745	23.9482	23.573	23.811	23.6052	22.901	23.0571	23.2768							+		+		+		+	Cluster_2	3	18.8	33.929
Pg_S3125.12;Pg_S1661.18	Pg_S3125.12;Pg_S1661.18	Pg_S3125.12;Pg_S1661.18	KG_ISO_000861.1081	KG_ISO_000861	Q8CMY5	Fructose-bisphosphate aldolase class 1 OS=Staphylococcus epidermidis (strain ATCC 12228) GN=fda PE=3 SV=3	AT2G01140.1	AT2G01140.1 | Symbols: | Aldolase superfamily protein | chr2:95006-96491 REVERSE LENGTH=391	0.204506	0.51439	0.223679	1.44602	0.658576	0.874644	0.561531	0.371913	-0.637143	-1.87712	-0.830972	-1.51002	24.0402	24.1238	24.0454	24.3754	24.1628	24.2211	24.1366	24.0854	23.8129	23.4782	23.7606	23.5773											+		+	Cluster_2	8	33.4	42.691
Pg_S7780.6;Pg_S8810.1	Pg_S7780.6;Pg_S8810.1	Pg_S7780.6;Pg_S8810.1	KG_ISO_019146.23243	KG_ISO_019146	A0JM24	NADP-dependent oxidoreductase domain-containing protein 1 OS=Xenopus tropicalis GN=noxred1 PE=2 SV=1	AT5G14800.1	AT5G14800.1 | Symbols: P5CR, AT-P5R, AT-P5C1, EMB2772 | pyrroline-5- carboxylate (P5C) reductase | chr5:4786190-4787618 REVERSE LENGTH=276	0.297907	0.290914	0.455098	0.803769	1.39546	1.32905	-0.606299	-0.0583959	0.250999	-1.18407	-1.49522	-1.47921	21.4624	21.4587	21.5445	21.7265	22.0354	22.0008	20.9903	21.2764	21.4379	20.6886	20.5262	20.5346							+		+	+	+	+	+	Cluster_2	2	7.2	28.627
Pg_S3412.9;Pg_S1370.10	Pg_S3412.9;Pg_S1370.10	Pg_S3412.9;Pg_S1370.10	KG_ISO_021900.26495	KG_ISO_021900	Q4UME8	Glutamate--tRNA ligase 2 OS=Rickettsia felis (strain ATCC VR-1525 / URRWXCal2) GN=gltX2 PE=3 SV=1	AT5G26710.1	AT5G26710.1 | Symbols: | Glutamyl/glutaminyl-tRNA synthetase, class Ic | chr5:9305673-9308247 FORWARD LENGTH=719	0.659294	0.731093	0.383434	0.728407	0.847231	0.715477	0.529657	-0.0425255	-0.0742506	-0.907549	-1.22006	-2.35021	22.6333	22.668	22.4999	22.6667	22.7242	22.6605	22.5706	22.2938	22.2785	21.8755	21.7243	21.1777							+		+		+	+	+	Cluster_2	6	13.9	83.178
Pg_S3677.6;Pg_S0762.2;Pg_S6448.6;Pg_S0397.39;Pg_S1394.1	Pg_S3677.6	Pg_S3677.6	KG_ISO_076817.101008	KG_ISO_076817	O24303	Protein TIC110, chloroplastic OS=Pisum sativum GN=TIC110 PE=1 SV=1	AT1G06950.1	AT1G06950.1 | Symbols: ATTIC110, TIC110 | translocon at the inner envelope membrane of chloroplasts 110 | chr1:2130303-2135563 REVERSE LENGTH=1016	0.484331	0.496781	0.494377	0.83386	0.907027	1.15593	0.166546	0.0207048	0.136115	-1.56684	-1.6729	-1.45594	24.2341	24.2409	24.2396	24.4246	24.4644	24.6001	24.0609	23.9815	24.0444	23.1164	23.0586	23.1768							+		+		+	+	+	Cluster_2	4	33.7	102.35
Pg_S3049.13	Pg_S3049.13	Pg_S3049.13	KG_ISO_114260.165388	KG_ISO_114260	Q5PJJ2	S-adenosylmethionine synthase OS=Salmonella paratyphi A (strain ATCC 9150 / SARB42) GN=metK PE=3 SV=1	AT1G02500.1	AT1G02500.1 | Symbols: SAM1, SAM-1, MAT1, AtSAM1 | S-adenosylmethionine synthetase 1 | chr1:519037-520218 FORWARD LENGTH=393	0.934604	0.863338	0.671092	0.737596	0.844779	0.848752	-0.116005	-0.0475859	-0.265847	-1.80344	-1.16522	-1.50206	24.4633	24.4227	24.3133	24.3512	24.4122	24.4144	23.8655	23.9044	23.7803	22.9055	23.2686	23.0769							+		+		+	+	+	Cluster_2	1	60.3	43.058
Pg_S4533.13	Pg_S4533.13	Pg_S4533.13	KG_ISO_118638.173217	KG_ISO_118638	B1M766	Peptide chain release factor 1 OS=Methylobacterium radiotolerans (strain ATCC 27329 / DSM 1819 / JCM 2831) GN=prfA PE=3 SV=1	AT3G62910.1	AT3G62910.1 | Symbols: APG3 | Peptide chain release factor 1 | chr3:23257661-23260386 REVERSE LENGTH=422	0.8949	0.680547	0.668493	0.61371	0.640109	0.877979	0.0566727	0.391684	-0.246207	-1.67738	-0.952972	-1.94753	23.376	23.2192	23.2103	23.1703	23.1896	23.3636	22.7628	23.0078	22.5412	21.4942	22.0241	21.2966							+		+		+	+	+	Cluster_2	1	20	47.059
Pg_S8341.1	Pg_S8341.1	Pg_S8341.1	KG_ISO_000891.1119	KG_ISO_000891	Q59295	Delta-aminolevulinic acid dehydratase (Fragment) OS=Clostridium josui GN=hemB PE=3 SV=1	AT1G69740.1	AT1G69740.1 | Symbols: HEMB1 | Aldolase superfamily protein | chr1:26232197-26234713 FORWARD LENGTH=430	0.747126	0.745036	0.731264	1.11053	0.893116	0.941452	-0.343602	-0.256239	-0.31454	-1.61528	-1.14462	-1.49425	27.4764	27.4755	27.4693	27.6379	27.5413	27.5627	26.9916	27.0304	27.0045	26.4264	26.6356	26.4802							+		+		+		+	Cluster_2	1	45.7	68.783
Pg_S0626.1	Pg_S0626.1	Pg_S0626.1	KG_ISO_047799.60484	KG_ISO_047799	Q58320	Uncharacterized protein MJ0910 OS=Methanocaldococcus jannaschii (strain ATCC 43067 / DSM 2661 / JAL-1 / JCM 10045 / NBRC 100440) GN=MJ0910 PE=4 SV=1	AT1G08520.1	AT1G08520.1 | Symbols: ALB1, ALB-1V, V157, PDE166, CHLD | ALBINA 1 | chr1:2696538-2700819 FORWARD LENGTH=760	0.957158	1.18738	0.535511	0.286039	0.965635	0.546039	-0.0505854	-0.213932	-0.544787	-2.43678	-0.744743	-0.486936	24.0932	24.2266	23.849	23.7045	24.0981	23.8551	23.5095	23.4149	23.2233	22.1275	23.1075	23.2568				+		+	+		+		+		+	Cluster_2	1	19.5	78.377
Pg_S3713.7;Pg_S0447.5;Pg_S4604.9;Pg_S4375.10	Pg_S3713.7;Pg_S0447.5	Pg_S3713.7;Pg_S0447.5	KG_ISO_000442.540	KG_ISO_000442	Q9FBM1	4-hydroxy-3-methylbut-2-enyl diphosphate reductase OS=Streptomyces coelicolor (strain ATCC BAA-471 / A3(2) / M145) GN=ispH PE=3 SV=2	AT4G34350.1	AT4G34350.1 | Symbols: CLB6, ISPH, HDR | 4-hydroxy-3-methylbut-2-enyl diphosphate reductase | chr4:16428681-16431038 REVERSE LENGTH=466	0.884147	1.04676	0.821756	1.01587	0.505865	0.431464	0.275911	-0.502672	-0.473518	-2.1732	-1.0127	-0.81968	24.2804	24.4439	24.2176	24.4128	23.9	23.8252	23.6688	22.886	22.9153	21.2064	22.3732	22.5673				+		+	+		+	+	+	+	+	Cluster_2	9	32.4	51.776
Pg_S0056.9;Pg_S2555.5;Pg_S2555.4	Pg_S0056.9;Pg_S2555.5	Pg_S0056.9;Pg_S2555.5	KG_ISO_040563.50426	KG_ISO_040563	P26294	15-cis-phytoene desaturase OS=Synechococcus elongatus (strain PCC 7942) GN=pds PE=1 SV=1	AT3G04870.1	AT3G04870.1 | Symbols: ZDS, PDE181, SPC1 | zeta-carotene desaturase | chr3:1342842-1346189 FORWARD LENGTH=558	0.0789622	1.28301	0.220992	0.909817	1.00457	0.226809	0.0928157	0.0512444	0.394174	-2.29689	-1.1179	-0.847604	22.6464	23.2845	22.7217	23.0867	23.1369	22.7248	22.6537	22.6317	22.8134	21.3874	22.0122	22.1554							+		+		+	+	+	Cluster_2	6	14.6	53.61
Pg_S2791.12;Pg_S2906.7;Pg_S0021.11;Pg_S5172.2;Pg_S6379.1	Pg_S2791.12	Pg_S2791.12	KG_ISO_088251.121810	KG_ISO_088251	B2HWK7	Alanine--tRNA ligase OS=Acinetobacter baumannii (strain ACICU) GN=alaS PE=3 SV=2	AT5G22800.1	AT5G22800.1 | Symbols: EMB86, EMB1030, EMB263 | Alanyl-tRNA synthetase, class IIc | chr5:7616221-7619961 REVERSE LENGTH=978	0.669152	1.03692	0.631134	0.844644	0.329865	0.86797	-0.248145	-0.0189147	0.162558	-2.36391	-0.946829	-0.964445	23.6248	23.7701	23.6098	23.6941	23.4907	23.7033	23.2623	23.3529	23.4246	22.4261	22.9862	22.9792							+		+		+		+	Cluster_2	16	21	109.67
Pg_S5794.7	Pg_S5794.7	Pg_S5794.7	KG_ISO_059931.78021	KG_ISO_059931	P0CN55	Eukaryotic translation initiation factor 3 subunit K OS=Cryptococcus neoformans var. neoformans serotype D (strain B-3501A) GN=CNBD3990 PE=3 SV=1	AT4G33250.1	AT4G33250.1 | Symbols: EIF3K, TIF3K1, ATTIF3K1 | eukaryotic translation initiation factor 3K | chr4:16039066-16040617 REVERSE LENGTH=226	0.665876	0.683114	0.842059	0.610351	0.258931	0.604768	0.299834	0.333119	0.213769	-2.47657	-0.768122	-1.26713	22.7033	22.7091	22.7634	22.6843	22.5644	22.6824	22.5784	22.5897	22.549	21.6309	22.2139	22.0436							+		+		+	+	+	Cluster_2	2	19.9	27.035
Pg_S3064.31;Pg_S4485.11	Pg_S3064.31	Pg_S3064.31	KG_ISO_002112.2571	KG_ISO_002112	Q9FFK3	Probable zinc metalloprotease EGY2, chloroplastic OS=Arabidopsis thaliana GN=EGY2 PE=2 SV=1	AT1G17870.1	AT1G17870.1 | Symbols: ATEGY3, EGY3 | ethylene-dependent gravitropism-deficient and yellow-green-like 3 | chr1:6150036-6152185 REVERSE LENGTH=573	0.67949	0.719602	0.442228	0.470064	0.562093	0.674559	0.388071	0.251448	0.658607	-2.03382	-1.18901	-1.62332	22.8683	22.8964	22.7022	22.7217	22.7861	22.8649	22.6643	22.5686	22.8537	20.9688	21.5602	21.2561							+		+		+	+	+	Cluster_2	5	9.5	62.968
Pg_S0512.1	Pg_S0512.1	Pg_S0512.1	KG_ISO_130413.194468	KG_ISO_130413	Q9LU85	Probable plastid-lipid-associated protein 4, chloroplastic OS=Arabidopsis thaliana GN=PAP4 PE=2 SV=1	AT5G19940.1	AT5G19940.1 | Symbols: | Plastid-lipid associated protein PAP / fibrillin family protein | chr5:6739693-6740661 FORWARD LENGTH=239	0.903091	0.66958	0.544319	0.832074	1.09732	0.951228	-0.523818	-0.84019	-1.05763	-1.99187	0.156012	-0.740115	23.6886	23.6129	23.5723	23.6656	23.7515	23.7042	23.2261	23.1236	23.0531	22.7503	23.4464	23.156											+		+	Cluster_2	7	29.3	26.159
Pg_S3309.6;Pg_S5578.8;Pg_S1872.5;Pg_S4293.1	Pg_S3309.6;Pg_S5578.8	Pg_S3309.6;Pg_S5578.8	KG_ISO_059757.77763	KG_ISO_059757	O25678	Flagellum site-determining protein YlxH OS=Helicobacter pylori (strain ATCC 700392 / 26695) GN=ylxH PE=3 SV=1	AT3G24430.1	AT3G24430.1 | Symbols: HCF101 | ATP binding | chr3:8868731-8872154 REVERSE LENGTH=532	0.488231	0.752972	0.33841	1.14053	1.03523	0.970266	-0.33111	-1.11808	-1.55368	-1.72421	0.09983	-0.0983753	23.3894	23.6675	23.232	24.0746	23.964	23.8958	22.5287	21.7021	21.2445	21.0653	22.9814	22.7732				+		+	+		+	+	+		+	Cluster_2	6	17.4	54.744
Pg_S2003.25;Pg_S6371.4;Pg_S5429.2;Pg_S2284.3	Pg_S2003.25;Pg_S6371.4	Pg_S2003.25;Pg_S6371.4	KG_ISO_086646.119037	KG_ISO_086646	P31165	50S ribosomal protein L15, chloroplastic (Fragment) OS=Pisum sativum GN=RPL15 PE=1 SV=1	AT1G59840.1	AT1G59840.1 | Symbols: CCB4 | cofactor assembly of complex C | chr1:22026569-22028174 FORWARD LENGTH=297	-0.604651	0.680711	-0.236368	0.893686	1.3461	1.47137	0.389769	0.467894	-1.37749	-0.957036	-1.08503	-0.988959	24.6757	25.2821	24.8495	25.3826	25.5961	25.6552	25.1449	25.1817	24.3111	24.5095	24.4491	24.4944	+	+								+	+		+	Cluster_2	8	23.3	37.69
Pg_S8876.1;Pg_S4847.1	Pg_S8876.1	Pg_S8876.1	KG_ISO_015498.18998	KG_ISO_015498	Q8Z9K9	Protein FixC OS=Salmonella typhi GN=fixC PE=3 SV=1	AT1G74470.1	AT1G74470.1 | Symbols: | Pyridine nucleotide-disulphide oxidoreductase family protein | chr1:27991248-27992845 FORWARD LENGTH=467	0.218484	0.777121	0.249116	1.22682	1.1646	1.38311	-0.57265	-0.288018	-0.631076	-1.18881	-0.642689	-1.69601	25.6748	25.8164	25.6826	25.9303	25.9146	25.9699	25.4743	25.5464	25.4595	25.3181	25.4565	25.1896											+		+	Cluster_2	3	39	51.26
Pg_S0682.30;Pg_S3650.10;Pg_S1004.3;Pg_S1606.19;Pg_S3794.1	Pg_S0682.30	Pg_S0682.30	KG_ISO_020870.25266	KG_ISO_020870	O28606	Sulfate adenylyltransferase OS=Archaeoglobus fulgidus (strain ATCC 49558 / VC-16 / DSM 4304 / JCM 9628 / NBRC 100126) GN=sat PE=3 SV=2	AT1G19920.1	AT1G19920.1 | Symbols: APS2, ASA1 | Pseudouridine synthase/archaeosine transglycosylase-like family protein | chr1:6914835-6916657 REVERSE LENGTH=476	0.653179	1.08658	0.289744	1.0089	1.07338	1.15609	-0.517651	-0.657287	-1.79955	-0.525793	-0.995924	-0.771675	24.8819	25.0161	24.7693	24.992	25.012	25.0376	24.5193	24.4761	24.1223	24.5168	24.3712	24.4406										+			+	Cluster_2	4	36.4	52.832
Pg_S1200.9	Pg_S1200.9	Pg_S1200.9	KG_ISO_131449.196432	KG_ISO_131449	A4QK51	30S ribosomal protein S11, chloroplastic OS=Arabis hirsuta GN=rps11 PE=3 SV=1	ATCG00740.1	ATCG00740.1 | Symbols: RPOA | RNA polymerase subunit alpha | chrC:77901-78890 REVERSE LENGTH=329	-0.0150957	0.687231	0.738048	0.914176	0.650402	1.73266	-0.731245	-0.244292	-1.39986	-0.681839	-1.64407	-0.00611815	24.075	24.3492	24.3691	24.4378	24.3348	24.7575	23.7953	23.9855	23.5342	23.8146	23.4389	24.0785										+	+		+	Cluster_2	2	18.8	21.843
Pg_S6719.1	Pg_S6719.1	Pg_S6719.1	KG_ISO_045361.57102	KG_ISO_045361	Q21770	Germ cell-expressed protein R06C7.1 OS=Caenorhabditis elegans GN=R06C7.1 PE=2 SV=1	AT2G27040.1	AT2G27040.1 | Symbols: AGO4, OCP11 | Argonaute family protein | chr2:11536795-11541503 REVERSE LENGTH=924	-1.60463	-0.547131	-1.0433	0.517805	0.780214	-0.064058	1.60397	0.875184	0.864184	-0.507638	0.408489	-1.28309	20.3749	21.1368	20.7793	21.904	22.0931	21.4848	22.6866	22.1615	22.1536	21.1652	21.8253	20.6065	+	+		+	+						+	+	+	Cluster_3	1	24.3	102.74
Pg_S0649.8;Pg_S0747.12	Pg_S0649.8;Pg_S0747.12	Pg_S0649.8;Pg_S0747.12	KG_ISO_057395.74346	KG_ISO_057395	-	-	AT5G64460.2	AT5G64460.2 | Symbols: | Phosphoglycerate mutase family protein | chr5:25773009-25775104 REVERSE LENGTH=282	-1.66127	-1.30132	-1.05154	0.469412	0.56488	0.545585	0.344782	1.86013	-0.00641257	0.392155	0.577126	-0.733535	20.54	20.7394	20.8777	21.7201	21.773	21.7623	21.6511	22.4903	21.4566	21.6773	21.7797	21.0538	+	+		+	+		+	+					+	Cluster_3	2	6.3	36.772
Pg_S5747.15;Pg_S7717.6;Pg_S1410.10;Pg_S0755.12	Pg_S5747.15;Pg_S7717.6	Pg_S5747.15;Pg_S7717.6	KG_ISO_103004.146714	KG_ISO_103004	P9WPJ8	Carbonic anhydrase 2 OS=Mycobacterium tuberculosis (strain CDC 1551 / Oshkosh) GN=mtcA2 PE=3 SV=1	AT3G01500.2	AT3G01500.2 | Symbols: CA1 | carbonic anhydrase 1 | chr3:194853-197873 REVERSE LENGTH=347	-1.2612	-1.53118	-1.14423	0.510308	0.543572	0.575093	0.822263	0.848938	0.69367	-0.176833	1.27483	-1.15523	21.2006	20.7851	21.3806	23.9268	23.978	24.0265	24.4068	24.4479	24.209	22.8693	25.1033	21.3637	+	+		+	+		+	+			+	+	+	Cluster_3	7	39.5	28.039
Pg_S2983.1;Pg_S5638.2	Pg_S2983.1	Pg_S2983.1	KG_ISO_000466.571	KG_ISO_000466	Q9HU65	Glutamine synthetase OS=Pseudomonas aeruginosa (strain ATCC 15692 / PAO1 / 1C / PRS 101 / LMG 12228) GN=glnA PE=1 SV=1	AT5G37600.1	AT5G37600.1 | Symbols: ATGSR1, GLN1;1, GSR 1, ATGLN1;1 | glutamine synthase clone R1 | chr5:14933574-14935656 REVERSE LENGTH=356	-1.54833	-1.41237	-1.81266	0.601515	0.652902	0.663922	0.58511	0.671766	0.623808	0.881846	0.299773	-0.207278	20.8188	21.1391	20.196	25.884	26.0051	26.031	25.8453	26.0495	25.9365	26.5445	25.1731	23.9784	+	+		+	+		+	+			+	+	+	Cluster_3	2	54.8	39.149
Pg_S5204.6	Pg_S5204.6	Pg_S5204.6	KG_ISO_121318.177922	KG_ISO_121318	Q59695	Dihydrolipoyllysine-residue acetyltransferase component of acetoin cleaving system OS=Pseudomonas putida GN=acoC PE=3 SV=1	AT1G34430.1	AT1G34430.1 | Symbols: EMB3003 | 2-oxoacid dehydrogenases acyltransferase family protein | chr1:12588027-12590084 REVERSE LENGTH=465	-1.59094	-1.34651	-1.26158	0.763255	0.641093	0.715227	0.588308	0.539389	0.445396	0.862304	0.801006	-1.15695	20.5918	21.0392	21.1947	24.9009	24.6773	24.813	24.5807	24.4912	24.3191	25.0823	24.97	21.3862	+	+		+	+		+	+			+	+	+	Cluster_3	2	23.5	48.957
Pg_S2938.1;Pg_S0949.8;Pg_S7359.3	Pg_S2938.1;Pg_S0949.8;Pg_S7359.3	Pg_S2938.1;Pg_S0949.8;Pg_S7359.3	KG_ISO_011644.14322	KG_ISO_011644	Q18846	Putative ribosomal protein S6 kinase alpha-2 OS=Caenorhabditis elegans GN=rskn-2 PE=3 SV=2	AT4G09570.1	AT4G09570.1 | Symbols: CPK4, ATCPK4 | calcium-dependent protein kinase 4 | chr4:6049560-6052184 FORWARD LENGTH=501	-0.810795	-0.967639	-2.08887	1.55566	0.422402	-0.155517	0.982424	0.370039	1.09351	0.0801983	-0.246167	-0.235241	20.8162	20.6557	19.5083	23.2378	22.0781	21.4867	22.6512	22.0245	22.7648	21.7279	21.394	21.4051	+	+		+	+		+	+			+	+	+	Cluster_3	5	17.3	56.478
Pg_S4166.8	Pg_S4166.8	Pg_S4166.8	KG_ISO_127227.188861	KG_ISO_127227	Q5R6Z8	Calcyclin-binding protein OS=Pongo abelii GN=CACYBP PE=2 SV=1	AT1G30070.2	AT1G30070.2 | Symbols: | SGS domain-containing protein | chr1:10546794-10548072 REVERSE LENGTH=229	-1.43458	-0.978434	-1.38814	0.936991	0.965356	0.978452	0.88538	0.745393	0.850838	-0.188749	-1.03946	-0.333034	19.8682	20.5276	19.9353	23.2964	23.3374	23.3564	23.2218	23.0195	23.1719	21.6691	20.4393	21.4605	+	+		+	+		+	+			+	+	+	Cluster_3	1	11.9	24.819
Pg_S1272.1;Pg_S5080.2;Pg_S5080.1	Pg_S1272.1	Pg_S1272.1	KG_ISO_107688.154285	KG_ISO_107688	Q9XWS2	Exocyst complex component 4 OS=Caenorhabditis elegans GN=sec-8 PE=2 SV=2	AT3G10380.1	AT3G10380.1 | Symbols: SEC8, ATSEC8 | subunit of exocyst complex 8 | chr3:3219922-3228356 REVERSE LENGTH=1053	-0.355951	-1.40811	-1.69653	0.427011	1.18966	1.40318	0.732464	0.900754	0.385706	-0.247004	-0.633068	-0.698114	21.1523	20.3282	20.1023	21.7655	22.3629	22.5301	22.0048	22.1366	21.7332	21.2376	20.9352	20.8843	+	+		+	+						+	+	+	Cluster_3	5	5.1	119.95
Pg_S1101.1	Pg_S1101.1	Pg_S1101.1	KG_ISO_031686.37813	KG_ISO_031686	P29289	Troponin C, isoform 1 OS=Homarus americanus PE=1 SV=1	AT1G12310.1	AT1G12310.1 | Symbols: | Calcium-binding EF-hand family protein | chr1:4187500-4187946 REVERSE LENGTH=148	-0.887123	-0.457702	-0.533758	0.96324	0.788018	1.16561	0.777213	0.769436	0.556696	-1.66601	-1.58659	0.11097	23.5328	23.6626	23.6396	24.0923	24.0393	24.1535	24.0361	24.0337	23.9694	23.2973	23.3213	23.8346											+		+	Cluster_3	3	51.7	16.544
Pg_S1725.1;Pg_S0500.8	Pg_S1725.1;Pg_S0500.8	Pg_S1725.1;Pg_S0500.8	KG_ISO_123177.181547	KG_ISO_123177	A4GG85	50S ribosomal protein L16, chloroplastic OS=Phaseolus vulgaris GN=rpl16 PE=3 SV=2	ATCG00740.1	ATCG00740.1 | Symbols: RPOA | RNA polymerase subunit alpha | chrC:77901-78890 REVERSE LENGTH=329	-0.718254	-0.0545704	-0.195303	1.0346	0.846713	1.27072	0.590793	0.593858	0.598455	-0.836194	-2.00178	-1.12904	23.399	23.6419	23.5904	24.0404	23.9717	24.1268	23.878	23.8791	23.8808	23.3558	22.9293	23.2487											+	+	+	Cluster_3	4	33.3	14.89
Pg_S0953.13;Pg_S0455.9;Pg_S1886.12;Pg_S2022.5;Pg_S2022.4	Pg_S0953.13;Pg_S0455.9;Pg_S1886.12	Pg_S0953.13;Pg_S0455.9;Pg_S1886.12	KG_ISO_010809.13309	KG_ISO_010809	Q8Z9S7	Bifunctional protein GlmU OS=Yersinia pestis GN=glmU PE=1 SV=1	AT2G39770.1	AT2G39770.1 | Symbols: CYT1, VTC1, SOZ1, EMB101, GMP1 | Glucose-1-phosphate adenylyltransferase family protein | chr2:16589401-16590741 FORWARD LENGTH=361	0.0503941	0.216119	0.407938	0.546635	0.758103	0.832959	0.0751454	0.930482	0.273361	-1.43123	-2.48859	-0.171322	23.063	23.1586	23.2691	23.3491	23.471	23.5141	23.0773	23.5703	23.1916	22.209	21.5995	22.9352							+		+		+	+	+	Cluster_3	6	27.1	39.711
Pg_S4611.3;Pg_S0334.1;Pg_S3094.6;Pg_S0488.37;Pg_S2525.2	Pg_S4611.3;Pg_S0334.1;Pg_S3094.6;Pg_S0488.37	Pg_S4611.3;Pg_S0334.1;Pg_S3094.6;Pg_S0488.37	KG_ISO_015568.19092	KG_ISO_015568	Q5L3G9	DEAD-box ATP-dependent RNA helicase CshA OS=Geobacillus kaustophilus (strain HTA426) GN=cshA PE=3 SV=1	AT5G11170.1	AT5G11170.1 | Symbols: | DEAD/DEAH box RNA helicase family protein | chr5:3553334-3556646 FORWARD LENGTH=427	-0.0598709	0.220697	0.00197681	0.632988	0.768689	0.722694	1.03309	0.629771	0.454364	-1.48864	-2.26307	-0.652693	25.7797	25.8647	25.7984	25.9896	26.0307	26.0168	26.1108	25.9886	25.9355	25.3468	25.1122	25.6001											+	+	+	Cluster_3	2	41.7	53.672
Pg_S0638.1;Pg_S0431.33;Pg_S0292.37;Pg_S1170.7;Pg_S8720.2;Pg_S0641.7;Pg_S1007.7	Pg_S0638.1;Pg_S0431.33;Pg_S0292.37;Pg_S1170.7;Pg_S8720.2;Pg_S0641.7	Pg_S0638.1;Pg_S0431.33;Pg_S0292.37;Pg_S1170.7;Pg_S8720.2;Pg_S0641.7	KG_ISO_135133.201852	KG_ISO_135133	Q5E9E2	Myosin regulatory light polypeptide 9 OS=Bos taurus GN=MYL9 PE=2 SV=3	AT3G43810.1	AT3G43810.1 | Symbols: CAM7 | calmodulin 7 | chr3:15664619-15666355 REVERSE LENGTH=149	-0.146888	-0.0371395	-0.0847605	0.809757	0.870822	0.956968	0.843153	0.675303	0.64794	-1.6877	-1.69844	-1.14902	25.1241	25.2177	25.1771	25.9406	25.9927	26.0662	25.9691	25.8258	25.8025	23.809	23.7999	24.2688	+	+		+	+		+		+		+	+	+	Cluster_3	8	57	16.848
Pg_S0280.41	Pg_S0280.41	Pg_S0280.41	KG_ISO_028775.34518	KG_ISO_028775	P83504	Oxygen-evolving enhancer protein 1, chloroplastic (Fragment) OS=Brassica campestris GN=PSBO PE=1 SV=1	AT5G66570.1	AT5G66570.1 | Symbols: PSBO-1, OEE1, OEE33, OE33, PSBO1, MSP-1 | PS II oxygen-evolving complex 1 | chr5:26568744-26570124 FORWARD LENGTH=332	-1.04157	-0.732566	-0.430817	0.45096	0.660795	0.323002	1.27812	1.3719	1.25641	-1.17948	-1.13431	-0.822448	26.0823	26.2838	26.4806	27.0557	27.1925	26.9722	27.5951	27.6563	27.581	25.9924	26.0219	26.2252	+	+		+	+						+	+	+	Cluster_3	1	59.6	35.465
Pg_S2208.2;Pg_S2190.8	Pg_S2208.2;Pg_S2190.8	Pg_S2208.2;Pg_S2190.8	KG_ISO_076275.100220	KG_ISO_076275	P19567	Pseudoazurin OS=Achromobacter cycloclastes GN=bcp PE=1 SV=2	AT1G76100.1	AT1G76100.1 | Symbols: PETE1 | plastocyanin 1 | chr1:28554217-28554732 REVERSE LENGTH=171	-1.26396	-0.656831	-0.58807	0.930218	0.65726	0.465502	1.0855	1.20258	1.19534	-0.971058	-1.01524	-1.04124	29.2943	29.5988	29.6333	30.3948	30.2579	30.1617	30.4727	30.5314	30.5278	29.4412	29.419	29.406	+	+		+	+						+	+	+	Cluster_3	2	16	17.15
Pg_S5407.1	Pg_S5407.1	Pg_S5407.1	KG_ISO_044310.55662	KG_ISO_044310	Q9BV79	Trans-2-enoyl-CoA reductase, mitochondrial OS=Homo sapiens GN=MECR PE=1 SV=2	AT5G16970.1	AT5G16970.1 | Symbols: AT-AER, AER | alkenal reductase | chr5:5576291-5578001 REVERSE LENGTH=345	-1.13754	-0.720469	-0.814898	0.698909	0.416325	0.727955	1.20842	0.742159	1.62836	-1.09171	-1.05574	-0.601773	24.2263	24.3508	24.3226	24.7745	24.6902	24.7832	24.9266	24.7875	25.052	24.24	24.2508	24.3863				+	+							+	+	Cluster_3	5	40.6	37.821
Pg_S4371.7;Pg_S7990.4	Pg_S4371.7;Pg_S7990.4	Pg_S4371.7;Pg_S7990.4	KG_ISO_001929.2363	KG_ISO_001929	Q9SBN5	Photosystem I reaction center subunit N, chloroplastic OS=Volvox carteri GN=PSAN PE=2 SV=1	AT5G64040.2	AT5G64040.2 | Symbols: PSAN | photosystem I reaction center subunit PSI-N, chloroplast, putative / PSI-N, putative (PSAN) | chr5:25628690-25629409 REVERSE LENGTH=181	-1.10663	-0.813212	-0.858332	1.30309	1.08275	1.02524	0.780584	0.685908	0.745033	-1.18849	-0.691224	-0.964715	27.7195	27.9223	27.8911	29.3852	29.2329	29.1931	29.024	28.9586	28.9994	27.6629	28.0066	27.8176	+	+		+	+						+	+	+	Cluster_3	2	34.5	18.325
Pg_S0991.1;Pg_S0343.7	Pg_S0991.1;Pg_S0343.7	Pg_S0991.1;Pg_S0343.7	KG_ISO_134714.201631	KG_ISO_134714	Q9SBN5	Photosystem I reaction center subunit N, chloroplastic OS=Volvox carteri GN=PSAN PE=2 SV=1	AT5G64040.2	AT5G64040.2 | Symbols: PSAN | photosystem I reaction center subunit PSI-N, chloroplast, putative / PSI-N, putative (PSAN) | chr5:25628690-25629409 REVERSE LENGTH=181	-1.33287	-0.496131	-0.00299703	0.986341	1.09071	0.98147	1.16714	0.473221	0.426554	-0.847631	-0.790488	-1.65531	20.7457	21.9092	22.595	23.9708	24.1159	23.964	24.2222	23.2572	23.1923	21.4204	21.4999	20.2973	+	+		+	+		+		+		+	+	+	Cluster_3	2	42.1	15.431
Pg_S0631.10	Pg_S0631.10	Pg_S0631.10	KG_ISO_134219.201379	KG_ISO_134219	Q7M258	Ferredoxin-2 (Fragment) OS=Pisum sativum PE=1 SV=1	AT1G60950.1	AT1G60950.1 | Symbols: FED A, ATFD2 | 2Fe-2S ferredoxin-like superfamily protein | chr1:22444565-22445011 FORWARD LENGTH=148	-0.969638	-0.810091	-0.731062	1.16352	1.20835	1.1674	-0.701051	1.0288	1.06409	-0.963107	-0.626335	-0.83087	20.3144	20.9397	21.2495	28.6751	28.8508	28.6904	21.3671	28.1471	28.2854	20.34	21.6599	20.8583	+	+		+	+					+	+	+	+	Cluster_3	2	23.3	15.929
Pg_S7284.3;Pg_S2507.4;Pg_S3582.4;Pg_S1066.14;Pg_S6606.4;Pg_S2564.8;Pg_S0575.42;Pg_S1475.9;Pg_S0023.9;Pg_S0651.1	Pg_S7284.3;Pg_S2507.4;Pg_S3582.4;Pg_S1066.14;Pg_S6606.4;Pg_S2564.8	Pg_S7284.3;Pg_S2507.4;Pg_S3582.4;Pg_S1066.14;Pg_S6606.4;Pg_S2564.8	KG_ISO_135182.201876	KG_ISO_135182	Q2PMP9	50S ribosomal protein L14, chloroplastic OS=Glycine max GN=rpl14 PE=3 SV=1	AT3G04400.1	AT3G04400.1 | Symbols: emb2171 | Ribosomal protein L14p/L23e family protein | chr3:1167339-1168308 FORWARD LENGTH=140	-0.574057	-0.320059	-1.06305	1.15701	1.22278	0.784559	0.753713	0.488092	1.01735	-1.00276	-1.46322	-1.00035	25.3776	25.4541	25.2302	25.8994	25.9192	25.7871	25.7778	25.6977	25.8573	25.2483	25.1095	25.2491											+		+	Cluster_3	7	55.7	15.015
Pg_S2715.2	Pg_S2715.2	Pg_S2715.2	KG_ISO_000120.148	KG_ISO_000120	Q39709	Fucoxanthin-chlorophyll a-c binding protein, chloroplastic OS=Isochrysis galbana GN=FCP PE=1 SV=1	AT3G61470.1	AT3G61470.1 | Symbols: LHCA2 | photosystem I light harvesting complex gene 2 | chr3:22745736-22747032 FORWARD LENGTH=257	-0.472555	-0.383122	-0.655163	0.734279	0.924458	0.614584	0.976456	0.924573	0.98428	-0.385397	-1.32959	-1.9328	29.9401	29.9983	29.8213	30.7254	30.8492	30.6475	30.883	30.8492	30.8881	29.9969	29.3825	28.99	+	+		+	+						+	+	+	Cluster_3	3	35.9	29.117
Pg_S5822.2;Pg_S4366.6	Pg_S5822.2;Pg_S4366.6	Pg_S5822.2;Pg_S4366.6	KG_ISO_033984.41067	KG_ISO_033984	-	-	AT5G02160.1	AT5G02160.1 | Symbols: | unknown protein; FUNCTIONS IN: molecular_function unknown; INVOLVED IN: biological_process unknown; LOCATED IN: chloroplast thylakoid membrane; EXPRESSED IN: 23 plant structures; EXPRESSED DURING: 13 growth stages; Has 121 Blast hits to 121 proteins in 17 species: Archae - 0; Bacteria - 0; Metazoa - 0; Fungi - 0; Plants - 121; Viruses - 0; Other Eukaryotes - 0 (source: NC…	-0.107459	-0.0182456	-0.705186	0.818316	1.17053	0.589078	0.730836	0.503002	1.13694	-0.874646	-1.63237	-1.61079	24.983	25.0421	24.5869	25.5964	25.8298	25.4445	25.5385	25.3875	25.8075	24.4746	23.9725	23.9869	+	+		+	+		+		+		+	+	+	Cluster_3	2	9.2	16.138
Pg_S6740.2	Pg_S6740.2	Pg_S6740.2	KG_ISO_003173.3875	KG_ISO_003173	Q6GB11	Probable cysteine desulfurase OS=Staphylococcus aureus (strain MSSA476) GN=csd PE=3 SV=1	AT5G65720.1	AT5G65720.1 | Symbols: ATNIFS1, NIFS1, NFS1, ATNFS1 | nitrogen fixation S (NIFS)-like 1 | chr5:26296349-26297710 FORWARD LENGTH=453	-0.142118	-0.194303	-0.166846	0.584185	1.72825	1.05176	0.882414	-0.0279535	0.17101	-1.27716	-0.740715	-1.86853	23.2271	23.2119	23.2199	23.4382	23.7708	23.5742	23.5249	23.2603	23.3181	22.8971	23.053	22.7252											+		+	Cluster_3	1	41.4	52.095
Pg_S6545.2	Pg_S6545.2	Pg_S6545.2	KG_ISO_049743.63275	KG_ISO_049743	Q4G338	Peptidyl-prolyl cis-trans isomerase E OS=Haemonchus contortus PE=1 SV=1	AT2G37220.1	AT2G37220.1 | Symbols: | RNA-binding (RRM/RBD/RNP motifs) family protein | chr2:15634980-15636331 REVERSE LENGTH=289	0.211364	0.358481	0.254452	0.522518	0.681951	-0.307007	0.851394	0.762101	0.714484	-2.64603	-0.953747	-0.44996	22.915	23.011	22.9431	23.118	23.222	22.5768	23.3325	23.2743	23.2432	21.051	22.1549	22.4836							+		+		+	+	+	Cluster_3	3	25.7	20.439
Pg_S6850.3;Pg_S2058.3;Pg_S2299.16;Pg_S1989.3	Pg_S6850.3	Pg_S6850.3	KG_ISO_030592.36629	KG_ISO_030592	P98188	Cytochrome P450 94A2 OS=Vicia sativa GN=CYP94A2 PE=2 SV=1	AT3G14690.1	AT3G14690.1 | Symbols: CYP72A15 | cytochrome P450, family 72, subfamily A, polypeptide 15 | chr3:4937410-4939310 FORWARD LENGTH=512	0.00615232	-0.0508081	0.600606	0.652086	0.632923	-0.0670409	0.731355	0.780264	0.837751	-2.49784	-1.26027	-0.36518	23.3708	23.3328	23.7674	23.8017	23.789	23.322	23.8546	23.8873	23.9256	21.7002	22.5259	23.1231							+		+		+	+	+	Cluster_3	3	18.6	46.068
Pg_S3873.1;Pg_S0243.8;Pg_S2284.7;Pg_S7511.1	Pg_S3873.1;Pg_S0243.8;Pg_S2284.7;Pg_S7511.1	Pg_S3873.1;Pg_S0243.8;Pg_S2284.7;Pg_S7511.1	KG_ISO_031765.37931	KG_ISO_031765	A4IFB1	Serrate RNA effector molecule homolog OS=Bos taurus GN=SRRT PE=2 SV=1	AT2G27100.1	AT2G27100.1 | Symbols: SE | C2H2 zinc-finger protein SERRATE (SE) | chr2:11572587-11576357 FORWARD LENGTH=720	0.273591	-1.41342	0.419104	0.928315	0.832144	0.871347	0.663867	0.830429	0.388239	-1.55952	-1.4558	-0.778295	22.0308	20.729	22.143	22.536	22.4618	22.492	22.3319	22.4604	22.1192	20.6163	20.6963	21.2191	+	+		+	+		+		+		+	+	+	Cluster_3	2	3	83.558
Pg_S6893.9;Pg_S1881.18;Pg_S1293.5;Pg_S0758.20;Pg_S0449.11;Pg_S0139.10	Pg_S6893.9;Pg_S1881.18;Pg_S1293.5;Pg_S0758.20;Pg_S0449.11;Pg_S0139.10	Pg_S6893.9;Pg_S1881.18;Pg_S1293.5;Pg_S0758.20;Pg_S0449.11;Pg_S0139.10	KG_ISO_004690.5784	KG_ISO_004690	P34430	Uncharacterized protein F44B9.9 OS=Caenorhabditis elegans GN=F44B9.9 PE=4 SV=2	AT3G58500.1	AT3G58500.1 | Symbols: PP2A-4 | protein phosphatase 2A-4 | chr3:21635503-21638911 REVERSE LENGTH=313	-0.148836	-1.30676	-0.0258523	0.703276	0.436946	0.458146	1.24324	1.44695	0.44733	-1.83139	-1.00153	-0.421526	23.7845	23.3542	23.8302	24.1011	24.0021	24.01	24.3017	24.3774	24.006	23.1593	23.4676	23.6831											+	+	+	Cluster_3	1	30	35.801
Pg_S0895.4	Pg_S0895.4	Pg_S0895.4	KG_ISO_034145.41294	KG_ISO_034145	Q21930	60S ribosomal protein L28 OS=Caenorhabditis elegans GN=rpl-28 PE=1 SV=3	AT4G29410.1	AT4G29410.1 | Symbols: | Ribosomal L28e protein family | chr4:14468439-14469964 REVERSE LENGTH=143	-1.91759	-0.462802	-0.414712	1.34287	1.27874	1.26203	-0.374878	-0.936962	-0.210511	0.843866	-0.0524402	-0.357618	26.6484	27.0777	27.0918	27.6104	27.5915	27.5866	27.1036	26.9378	27.1521	27.4632	27.1987	27.1087	+	+											+	Cluster_3	2	43.3	16.696
Pg_S4549.17	Pg_S4549.17	Pg_S4549.17	KG_ISO_013488.16579	KG_ISO_013488	P08066	Succinate dehydrogenase iron-sulfur subunit OS=Bacillus subtilis (strain 168) GN=sdhB PE=3 SV=3	AT5G40650.1	AT5G40650.1 | Symbols: SDH2-2 | succinate dehydrogenase 2-2 | chr5:16281462-16283296 FORWARD LENGTH=280	-2.22226	-1.36053	-0.402307	0.847762	0.994946	0.87027	-0.273288	-0.340002	0.347285	1.00344	0.514271	0.0204145	22.4805	22.8712	23.3056	23.8724	23.9391	23.8826	23.3641	23.3339	23.6455	23.943	23.7212	23.4973	+	+					+	+					+	Cluster_3	6	21.9	31.451
Pg_S2615.4;Pg_S3341.11;Pg_S1749.2;Pg_S3458.1;Pg_S0776.7	Pg_S2615.4;Pg_S3341.11	Pg_S2615.4;Pg_S3341.11	KG_ISO_000848.1063	KG_ISO_000848	P63778	Putative citrate synthase 2 OS=Mycobacterium bovis (strain ATCC BAA-935 / AF2122/97) GN=citA PE=3 SV=1	AT2G44350.2	AT2G44350.2 | Symbols: ATCS, CSY4 | Citrate synthase family protein | chr2:18316673-18320524 FORWARD LENGTH=474	-1.08112	-0.0947015	-1.89669	1.49422	1.07497	0.450821	-0.258787	-1.03662	-0.293365	1.10445	0.12392	0.412898	23.8614	24.1871	23.5921	24.7117	24.5733	24.3672	24.1329	23.8761	24.1215	24.583	24.2593	24.3547	+	+											+	Cluster_3	3	21.2	52.613
Pg_S5348.3;Pg_S0426.31	Pg_S5348.3;Pg_S0426.31	Pg_S5348.3;Pg_S0426.31	KG_ISO_135235.201902	KG_ISO_135235	-	-	AT5G43750.1	AT5G43750.1 | Symbols: NDH18 | NAD(P)H dehydrogenase 18 | chr5:17580100-17581145 REVERSE LENGTH=212	-0.494277	-1.49346	-0.960922	1.30792	1.08073	1.49147	-0.959121	0.471896	-0.174185	0.158263	-0.991677	0.56336	21.2642	19.8032	20.5818	23.8993	23.5671	24.1677	20.5845	22.6769	21.7322	22.2183	20.5369	22.8106	+	+		+	+		+	+		+	+		+	Cluster_3	2	11.9	24.847
Pg_S6648.1;Pg_S0608.4	Pg_S6648.1;Pg_S0608.4	Pg_S6648.1;Pg_S0608.4	KG_ISO_040844.50816	KG_ISO_040844	O81832	G-type lectin S-receptor-like serine/threonine-protein kinase At4g27290 OS=Arabidopsis thaliana GN=At4g27290 PE=3 SV=4	AT1G48480.1	AT1G48480.1 | Symbols: RKL1 | receptor-like kinase 1 | chr1:17918475-17920743 FORWARD LENGTH=655	-0.628242	-1.82222	-1.36249	1.07799	0.772409	1.27905	0.430717	0.106682	-0.32939	1.11461	-0.694916	0.0558095	20.9795	19.986	20.3685	22.3993	22.145	22.5666	21.8607	21.5911	21.2282	22.4298	20.9241	21.5487	+	+		+	+		+	+		+	+		+	Cluster_3	3	6.1	72.112
Pg_S1108.5;Pg_S0292.4;Pg_S6398.1;Pg_S1108.2;Pg_S1108.4	Pg_S1108.5;Pg_S0292.4;Pg_S6398.1;Pg_S1108.2	Pg_S1108.5;Pg_S0292.4;Pg_S6398.1;Pg_S1108.2	KG_ISO_002623.3204	KG_ISO_002623	P12938	Cytochrome P450 2D3 OS=Rattus norvegicus GN=Cyp2d3 PE=2 SV=2	AT3G48280.1	AT3G48280.1 | Symbols: CYP71A25 | cytochrome P450, family 71, subfamily A, polypeptide 25 | chr3:17879594-17881164 FORWARD LENGTH=490	-0.974402	-0.63695	-0.509861	1.54728	1.29056	1.66894	-0.703337	-0.433355	-0.790514	-0.16735	-0.907792	0.616788	20.7881	21.1621	21.303	23.5829	23.2984	23.7177	21.0885	21.3878	20.9919	21.6826	20.8619	22.5516	+	+					+	+		+	+		+	Cluster_3	3	9	56.215
Pg_S4493.1	Pg_S4493.1	Pg_S4493.1	KG_ISO_015083.18466	KG_ISO_015083	P17717	UDP-glucuronosyltransferase 2B17 OS=Mus musculus GN=Ugt2b17 PE=2 SV=1	AT3G21760.1	AT3G21760.1 | Symbols: HYR1 | UDP-Glycosyltransferase superfamily protein | chr3:7667099-7668556 FORWARD LENGTH=485	-0.526741	-0.569879	-0.408081	1.60079	1.69057	1.63819	-0.529736	-0.35625	-0.649401	-0.417361	-0.877496	-0.594611	21.1696	21.0586	21.4749	26.6432	26.8742	26.7394	21.1619	21.6082	20.854	21.451	20.2672	20.995	+	+								+	+		+	Cluster_3	2	37.9	53.374
Pg_S2253.23;Pg_S1360.11	Pg_S2253.23	Pg_S2253.23	KG_ISO_037159.45625	KG_ISO_037159	Q84N48	CRS2-associated factor 2, chloroplastic OS=Zea mays GN=CAF2 PE=1 SV=1	AT3G18390.1	AT3G18390.1 | Symbols: EMB1865 | CRS1 / YhbY (CRM) domain-containing protein | chr3:6313572-6317584 FORWARD LENGTH=848	-0.174694	-0.480145	0.315496	1.90452	1.588	1.03366	-0.183879	-0.632995	-0.934376	-0.656663	-0.664773	-1.11415	21.3363	21.0832	21.7426	23.0595	22.7972	22.3378	21.3287	20.9565	20.7067	20.9369	20.9302	20.5577	+	+								+	+		+	Cluster_3	6	4.8	147.15
Pg_S2779.13	Pg_S2779.13	Pg_S2779.13	KG_ISO_034222.41424	KG_ISO_034222	-	-	AT2G03440.1	AT2G03440.1 | Symbols: NRP1, ATNRP1 | nodulin-related protein 1 | chr2:1039409-1039972 REVERSE LENGTH=187	-0.298582	-0.330248	-0.96629	1.67126	1.51744	1.25508	0.495007	-0.122238	-0.643148	-1.28325	-0.785725	-0.509304	26.5539	26.5417	26.2956	27.3159	27.2564	27.1549	26.8609	26.6221	26.4206	26.173	26.3655	26.4724	+	+								+	+		+	Cluster_3	1	59.8	11.997
Pg_S4395.10	Pg_S4395.10	Pg_S4395.10	KG_ISO_114010.164883	KG_ISO_114010	Q9C9K2	Calvin cycle protein CP12-3, chloroplastic OS=Arabidopsis thaliana GN=CP12-3 PE=1 SV=1	AT3G62410.1	AT3G62410.1 | Symbols: CP12-2, CP12 | CP12 domain-containing protein 2 | chr3:23091006-23091401 FORWARD LENGTH=131	-0.865813	-0.814012	-0.222105	1.57346	1.60982	1.61964	-0.699605	-0.588764	-0.277948	-0.844409	-0.470221	-0.020047	20.6509	20.7372	21.7238	24.7165	24.7771	24.7935	20.9279	21.1127	21.6307	20.6866	21.3102	22.0606	+	+								+	+		+	Cluster_3	1	40	14.034
Pg_S1135.32	Pg_S1135.32	Pg_S1135.32	KG_ISO_032889.39550	KG_ISO_032889	A1RHQ3	4-hydroxy-3-methylbut-2-en-1-yl diphosphate synthase OS=Shewanella sp. (strain W3-18-1) GN=ispG PE=3 SV=1	AT5G60600.1	AT5G60600.1 | Symbols: GCPE, ISPG, CSB3, CLB4, HDS | 4-hydroxy-3-methylbut-2-enyl diphosphate synthase | chr5:24359447-24363274 FORWARD LENGTH=741	-0.933565	-0.804204	-0.322627	1.51959	1.542	1.6261	-0.474324	-0.188927	0.184113	-1.01325	-0.365894	-0.769008	20.2468	20.4629	21.2673	24.3446	24.382	24.5225	21.014	21.4907	22.1138	20.1137	21.1951	20.5217	+	+		+	+					+	+	+	+	Cluster_3	2	47.6	81.93
Pg_S3864.6;Pg_S0631.16;Pg_S6736.1;Pg_S1285.2;Pg_S1763.1;Pg_S0299.10	Pg_S3864.6;Pg_S0631.16	Pg_S3864.6;Pg_S0631.16	KG_ISO_020242.24586	KG_ISO_020242	P14117	60S ribosomal protein L4 (Fragment) OS=Xenopus tropicalis GN=rpl4 PE=3 SV=1	AT3G09630.1	AT3G09630.1 | Symbols: | Ribosomal protein L4/L1 family | chr3:2953813-2955444 FORWARD LENGTH=406	0.0985975	-0.533961	-1.43606	1.41246	1.78538	1.18803	-0.589425	-0.56591	-0.269578	-0.749807	-0.756627	0.416896	25.7679	25.5878	25.3309	26.1419	26.2481	26.078	25.572	25.5787	25.663	25.5263	25.5244	25.8585	+	+											+	Cluster_3	6	23.7	31.205
Pg_S5402.8	Pg_S5402.8	Pg_S5402.8	KG_ISO_115704.168328	KG_ISO_115704	O74959	Uncharacterized oxidoreductase C736.13 OS=Schizosaccharomyces pombe (strain 972 / ATCC 24843) GN=SPCC736.13 PE=3 SV=1	AT1G03630.1	AT1G03630.1 | Symbols: POR C, PORC | protochlorophyllide oxidoreductase C | chr1:907699-909245 FORWARD LENGTH=401	-0.554085	-1.21017	-0.7953	1.40689	1.44965	1.31429	-0.257466	-0.698967	1.09065	-0.533643	-0.716302	-0.495542	21.5719	19.6417	20.8622	27.3412	27.467	27.0688	22.4446	21.1457	26.4108	21.6321	21.0947	21.7441	+	+		+	+		+	+		+	+	+	+	Cluster_3	1	62.2	43.54
Pg_S2791.29;Pg_S6758.2	Pg_S2791.29;Pg_S6758.2	Pg_S2791.29;Pg_S6758.2	KG_ISO_000900.1129	KG_ISO_000900	-	-	AT2G20920.1	AT2G20920.1 | Symbols: | Protein of unknown function (DUF3353) | chr2:8998728-8999789 FORWARD LENGTH=287	-1.34017	-0.994317	-0.744096	1.20794	1.33068	1.29113	-0.38322	-0.235221	1.2959	-0.558115	-0.745777	-0.124732	19.9218	20.3129	20.5959	22.8036	22.9424	22.8976	21.004	21.1714	22.903	20.8063	20.594	21.2964	+	+		+	+		+	+		+	+	+	+	Cluster_3	3	16.6	30.904
Pg_S0534.12;Pg_S2096.8;Pg_S5690.5;Pg_S1718.3;Pg_S3805.2;Pg_S7989.2;Pg_S0175.32;Pg_S1718.1	Pg_S0534.12	Pg_S0534.12	KG_ISO_040883.50878	KG_ISO_040883	Q3APD2	Chaperone protein DnaK OS=Chlorobium chlorochromatii (strain CaD3) GN=dnaK PE=3 SV=1	AT3G12580.1	AT3G12580.1 | Symbols: HSP70, ATHSP70 | heat shock protein 70 | chr3:3991487-3993689 REVERSE LENGTH=650	-0.0816197	-1.32695	-0.985806	-0.526374	-0.0751222	-0.124386	1.36894	1.60139	1.35061	-1.28636	0.186962	-0.101292	21.8009	20.1481	20.6009	21.2106	21.8095	21.7441	23.726	24.0345	23.7017	20.202	22.1573	21.7748	+	+		+	+					+		+	+	Cluster_4	1	40.6	68.309
Pg_S4761.3	Pg_S4761.3	Pg_S4761.3	KG_ISO_132739.198877	KG_ISO_132739	P44411	Putative peroxiredoxin bcp OS=Haemophilus influenzae (strain ATCC 51907 / DSM 11121 / KW20 / Rd) GN=bcp PE=3 SV=1	AT5G06290.1	AT5G06290.1 | Symbols: 2-Cys Prx B, 2CPB | 2-cysteine peroxiredoxin B | chr5:1919380-1921211 FORWARD LENGTH=273	-0.617877	-0.957491	-0.827003	-0.113615	-0.731672	-0.371609	1.63389	1.74839	1.44805	-0.423213	-0.298066	-0.489786	20.7548	20.3033	20.4768	21.4253	20.6035	21.0823	23.7489	23.9011	23.5018	21.0137	21.1801	20.9252				+	+					+		+	+	Cluster_4	1	41.7	29.708
Pg_S8825.1;Pg_S1550.5	Pg_S8825.1;Pg_S1550.5	Pg_S8825.1;Pg_S1550.5	KG_ISO_004432.5465	KG_ISO_004432	P31948	Stress-induced-phosphoprotein 1 OS=Homo sapiens GN=STIP1 PE=1 SV=1	AT4G11260.1	AT4G11260.1 | Symbols: ATSGT1B, ETA3, RPR1, EDM1, SGT1B | phosphatase-related | chr4:6851515-6853719 REVERSE LENGTH=358	-0.802484	-0.633573	-0.516596	-0.696107	-1.34022	0.0101678	1.46498	1.59048	1.32879	-0.849272	-0.0479236	0.49176	21.1021	21.1966	21.262	21.1616	20.8013	21.5567	22.3705	22.4407	22.2943	21.0759	21.5242	21.8261				+	+					+		+	+	Cluster_4	2	5.9	41.888
Pg_S0283.8	Pg_S0283.8	Pg_S0283.8	KG_ISO_107827.154555	KG_ISO_107827	-	-	AT1G54500.1	AT1G54500.1 | Symbols: | Rubredoxin-like superfamily protein | chr1:20357084-20357671 REVERSE LENGTH=195	-0.186582	-0.468316	0.406172	-0.268359	-0.321715	-0.22791	1.41286	1.26833	1.72651	-1.06489	-0.990585	-1.28551	24.5469	24.4643	24.7207	24.5229	24.5073	24.5348	25.0159	24.9735	25.1079	24.2894	24.3112	24.2247												+	+	Cluster_4	1	30.2	22.462
Pg_S3296.4;Pg_S3056.6;Pg_S3056.5	Pg_S3296.4	Pg_S3296.4	KG_ISO_035681.43540	KG_ISO_035681	P15984	Peroxidase (Fragment) OS=Triticum aestivum PE=2 SV=1	AT1G71695.1	AT1G71695.1 | Symbols: | Peroxidase superfamily protein | chr1:26964359-26966557 FORWARD LENGTH=358	-0.114448	-0.0720223	-0.343397	-0.20392	-0.57695	-0.603398	1.30152	1.77793	1.6197	-0.753282	-0.927976	-1.10375	27.2589	27.2694	27.2024	27.2368	27.1447	27.1382	27.6084	27.726	27.687	27.1012	27.0581	27.0147												+	+	Cluster_4	10	40.8	38.975
Pg_S2628.2;Pg_S2628.1	Pg_S2628.2;Pg_S2628.1	Pg_S2628.2;Pg_S2628.1	KG_ISO_001731.2112	KG_ISO_001731	P47145	Putative lipase YJR107W OS=Saccharomyces cerevisiae (strain ATCC 204508 / S288c) GN=YJR107W PE=3 SV=2	AT2G30550.2	AT2G30550.2 | Symbols: | alpha/beta-Hydrolases superfamily protein | chr2:13014884-13017005 FORWARD LENGTH=529	0.173618	0.0862041	-0.290718	-1.18199	-0.88676	-2.28884	0.92062	0.796071	0.964857	0.549326	0.768078	0.389537	26.1366	26.0332	25.5872	24.5326	24.8819	23.2229	27.0205	26.8731	27.0729	26.5812	26.84	26.3921	+		+	+	+		+	+		+	+		+	Cluster_4	1	34.8	44.222
Pg_S2641.9;Pg_S3759.24;Pg_S0333.6	Pg_S2641.9;Pg_S3759.24;Pg_S0333.6	Pg_S2641.9;Pg_S3759.24;Pg_S0333.6	KG_ISO_024385.29440	KG_ISO_024385	Q54RQ1	Extracellular superoxide dismutase [Cu-Zn] 3 OS=Dictyostelium discoideum GN=sodC PE=2 SV=1	AT1G08830.1	AT1G08830.1 | Symbols: CSD1 | copper/zinc superoxide dismutase 1 | chr1:2827700-2829053 FORWARD LENGTH=152	-0.0761122	-0.330327	-0.480536	-0.810421	-0.436885	-1.80643	1.44964	1.33985	1.00463	0.344728	0.766642	-0.964781	25.0924	25.0097	24.9608	24.8535	24.975	24.5295	25.5888	25.553	25.444	25.2293	25.3666	24.8033										+			+	Cluster_4	2	18.3	20.252
Pg_S3622.8	Pg_S3622.8	Pg_S3622.8	KG_ISO_032730.39307	KG_ISO_032730	Q8X151	Linoleate 11-lipoxygenase OS=Gaeumannomyces graminis var. avenae PE=1 SV=1	AT3G45140.1	AT3G45140.1 | Symbols: LOX2, ATLOX2 | lipoxygenase 2 | chr3:16525437-16529233 FORWARD LENGTH=896	0.228654	0.39004	0.187115	-1.22775	-0.947279	-1.94174	1.35048	0.65331	1.51745	-0.0191385	-0.0130599	-0.178087	27.8314	27.8698	27.8215	27.485	27.5517	27.3152	28.0982	27.9324	28.1379	27.7725	27.7739	27.7347										+			+	Cluster_4	8	48.6	97.827
Pg_S8425.1	Pg_S8425.1	Pg_S8425.1	KG_ISO_000047.57	KG_ISO_000047	Q9FFH6	Fasciclin-like arabinogalactan protein 13 OS=Arabidopsis thaliana GN=FLA13 PE=1 SV=1	AT5G55730.1	AT5G55730.1 | Symbols: FLA1 | FASCICLIN-like arabinogalactan 1 | chr5:22558375-22560392 REVERSE LENGTH=424	-0.91487	0.774629	0.718263	-1.01272	-0.979014	-1.03653	1.31383	1.2462	1.16013	0.291912	-0.609592	-0.95222	21.1093	25.4682	25.3228	20.8568	20.9438	20.7954	26.8593	26.6849	26.4628	24.2228	21.8969	21.0129	+		+	+	+		+		+	+	+	+	+	Cluster_4	2	37.8	43.696
Pg_S3492.8;Pg_S1497.24	Pg_S3492.8;Pg_S1497.24	Pg_S3492.8;Pg_S1497.24	KG_ISO_005970.7373	KG_ISO_005970	P0CG53	Polyubiquitin-B OS=Bos taurus GN=UBB PE=1 SV=1	AT3G02540.1	AT3G02540.1 | Symbols: RAD23-3, RAD23C | Rad23 UV excision repair protein family | chr3:533095-536151 REVERSE LENGTH=419	0.538959	0.941944	0.878423	-1.05863	-0.829435	-0.378176	-0.559628	1.52043	1.49722	-0.699543	-1.04592	-0.805648	22.1578	22.4661	22.4175	20.9357	21.111	21.4562	21.3174	22.9086	22.8909	21.2104	20.9454	21.1292	+		+				+		+	+		+	+	Cluster_4	3	16.9	40.63
Pg_S5290.3	Pg_S5290.3	Pg_S5290.3	KG_ISO_011624.14294	KG_ISO_011624	Q5ZT17	Superoxide dismutase [Cu-Zn] OS=Legionella pneumophila subsp. pneumophila (strain Philadelphia 1 / ATCC 33152 / DSM 7513) GN=sodC PE=3 SV=1	AT1G08830.1	AT1G08830.1 | Symbols: CSD1 | copper/zinc superoxide dismutase 1 | chr1:2827700-2829053 FORWARD LENGTH=152	0.980484	1.15255	-0.620224	-1.16835	-0.297538	-1.18671	0.953529	1.09515	1.1619	-0.199829	-1.26334	-0.607628	24.0611	24.3155	21.694	20.8834	22.1712	20.8563	24.0212	24.2307	24.3294	22.3157	20.7429	21.7126	+		+	+	+		+		+	+		+	+	Cluster_4	1	23.6	22.517
Pg_S3991.13;Pg_S4516.4	Pg_S3991.13;Pg_S4516.4	Pg_S3991.13;Pg_S4516.4	KG_ISO_000859.1078	KG_ISO_000859	P84854	Ribosome-inactivating protein PD-L3/PD-L4 OS=Phytolacca dioica PE=1 SV=2	-	-	0.632855	0.684215	0.53905	-1.43678	-1.00272	-1.13493	1.01503	0.882969	0.977818	0.785406	-1.29746	-0.645462	24.0437	24.1365	23.8742	20.3038	21.0882	20.8493	24.7343	24.4956	24.667	24.3193	20.5556	21.7337	+		+	+	+		+		+	+	+	+	+	Cluster_4	3	6.9	59.316
Pg_S3622.9	Pg_S3622.9	Pg_S3622.9	KG_ISO_071427.94334	KG_ISO_071427	Q8X151	Linoleate 11-lipoxygenase OS=Gaeumannomyces graminis var. avenae PE=1 SV=1	AT3G45140.1	AT3G45140.1 | Symbols: LOX2, ATLOX2 | lipoxygenase 2 | chr3:16525437-16529233 FORWARD LENGTH=896	0.254486	0.322734	0.302299	-1.10883	-1.47557	-1.26465	1.13017	1.32707	1.36635	-0.432272	-0.736441	0.314652	24.2555	24.2952	24.2833	23.4621	23.2487	23.3715	24.7651	24.8797	24.9026	23.8559	23.6788	24.2905	+		+							+		+	+	Cluster_4	18	31.9	102.24
Pg_S2160.31;Pg_S2911.1	Pg_S2160.31;Pg_S2911.1	Pg_S2160.31;Pg_S2911.1	KG_ISO_030352.36344	KG_ISO_030352	Q9S814	Ethylene-insensitive protein 2 OS=Arabidopsis thaliana GN=EIN2 PE=1 SV=1	AT2G23150.1	AT2G23150.1 | Symbols: NRAMP3, ATNRAMP3 | natural resistance-associated macrophage protein 3 | chr2:9856422-9858565 REVERSE LENGTH=509	0.719962	0.943755	0.862205	-1.16672	-1.37667	-0.859927	0.759875	0.961125	0.910794	-1.29207	-0.84134	0.379008	23.3699	23.6651	23.5575	20.8805	20.6035	21.2853	23.4225	23.6881	23.6217	20.7151	21.3098	22.92	+		+				+		+	+	+	+	+	Cluster_4	2	6.6	55.286
Pg_S1169.11;Pg_S0396.3	Pg_S1169.11;Pg_S0396.3	Pg_S1169.11;Pg_S0396.3	KG_ISO_030587.36624	KG_ISO_030587	O61267	Ovarian-specific serine/threonine-protein kinase Lok OS=Drosophila melanogaster GN=lok PE=2 SV=1	AT5G19450.1	AT5G19450.1 | Symbols: CDPK19, CPK8 | calcium-dependent protein kinase 19 | chr5:6558672-6561471 REVERSE LENGTH=533	0.7411	1.07028	1.17159	-1.75553	-0.54071	-1.12643	0.528077	0.763377	0.575066	-1.14933	-0.746106	0.46862	22.7954	23.0388	23.1138	20.9492	21.8475	21.4144	22.6379	22.8119	22.6726	21.3974	21.6956	22.5939	+		+				+		+	+		+	+	Cluster_4	4	15.2	60.13
Pg_S4251.9;Pg_S2063.18	Pg_S4251.9;Pg_S2063.18	Pg_S4251.9;Pg_S2063.18	KG_ISO_073365.95961	KG_ISO_073365	Q8LDV3	Uncharacterized protein At4g13200, chloroplastic OS=Arabidopsis thaliana GN=At4g13200 PE=2 SV=2	AT4G13200.1	AT4G13200.1 | Symbols: | unknown protein; FUNCTIONS IN: molecular_function unknown; INVOLVED IN: biological_process unknown; LOCATED IN: thylakoid, chloroplast thylakoid membrane, chloroplast, plastoglobule; EXPRESSED IN: 22 plant structures; EXPRESSED DURING: 13 growth stages; Has 97 Blast hits to 97 proteins in 46 species: Archae - 0; Bacteria - 65; Metazoa - 2; Fungi - 0; Plants - 28; Viruses …	0.385159	1.05903	0.799554	-1.2924	-0.725906	-1.18605	0.849118	1.48405	0.561355	-0.717806	-1.31291	0.0968035	22.2288	22.5869	22.449	21.3373	21.6384	21.3938	22.4754	22.8128	22.3225	21.6427	21.3264	22.0756	+		+				+		+	+		+	+	Cluster_4	2	13	21.163
Pg_S5995.4;Pg_S0106.25	Pg_S5995.4;Pg_S0106.25	Pg_S5995.4;Pg_S0106.25	KG_ISO_066352.87192	KG_ISO_066352	B0BN49	RNA-binding motif protein, X-linked 2 OS=Rattus norvegicus GN=Rbmx2 PE=2 SV=1	AT5G64200.1	AT5G64200.1 | Symbols: ATSC35, SC35, At-SC35 | ortholog of human splicing factor SC35 | chr5:25681849-25683553 REVERSE LENGTH=303	1.05013	1.00016	1.02239	-0.551806	-1.21551	-1.15525	0.804296	0.935126	0.806425	-1.03833	-1.06481	-0.592823	23.7763	23.719	23.7445	21.9409	21.1805	21.2496	23.4946	23.6445	23.497	21.3835	21.3532	21.8939	+		+				+		+	+		+	+	Cluster_4	3	15.7	20.713
Pg_S5902.4	Pg_S5902.4	Pg_S5902.4	KG_ISO_032730.39307	KG_ISO_032730	Q8X151	Linoleate 11-lipoxygenase OS=Gaeumannomyces graminis var. avenae PE=1 SV=1	AT3G45140.1	AT3G45140.1 | Symbols: LOX2, ATLOX2 | lipoxygenase 2 | chr3:16525437-16529233 FORWARD LENGTH=896	0.575057	0.719405	0.61498	-1.08987	-1.18661	-1.36153	1.15866	1.28069	1.10253	-0.478758	-0.721943	-0.6126	28.1329	28.1872	28.1479	27.5066	27.4702	27.4044	28.3525	28.3984	28.3313	27.7365	27.645	27.6861	+		+							+		+	+	Cluster_4	12	50.2	100.52
Pg_S1038.40;Pg_S0614.21	Pg_S1038.40;Pg_S0614.21	Pg_S1038.40;Pg_S0614.21	KG_ISO_015529.19038	KG_ISO_015529	O34653	Fatty acid desaturase OS=Bacillus subtilis (strain 168) GN=des PE=2 SV=1	AT4G30950.1	AT4G30950.1 | Symbols: FAD6, FADC, SFD4 | fatty acid desaturase 6 | chr4:15057278-15059673 REVERSE LENGTH=448	1.27653	1.39053	0.509646	-1.68448	-1.29073	-0.64266	0.610108	0.290153	0.355221	-0.472105	-1.00676	0.664547	22.5642	22.6387	22.0625	20.6272	20.8848	21.3087	22.1282	21.9189	21.9615	21.4203	21.0705	22.1638	+		+				+		+	+	+		+	Cluster_4	6	14.5	51.185
Pg_S2400.15;Pg_S0759.12;Pg_S1061.3	Pg_S2400.15;Pg_S0759.12;Pg_S1061.3	Pg_S2400.15;Pg_S0759.12;Pg_S1061.3	KG_ISO_017387.21268	KG_ISO_017387	-	-	AT2G43945.1	AT2G43945.1 | Symbols: | unknown protein; LOCATED IN: chloroplast; BEST Arabidopsis thaliana protein match is: unknown protein (TAIR:AT3G59870.1); Has 292 Blast hits to 292 proteins in 84 species: Archae - 0; Bacteria - 122; Metazoa - 0; Fungi - 0; Plants - 46; Viruses - 0; Other Eukaryotes - 124 (source: NCBI BLink). | chr2:18197995-18199988 REVERSE LENGTH=289	1.08582	1.10991	0.375661	-1.47763	-1.55138	-0.895458	0.714623	0.679058	0.744242	-1.1209	-0.161659	0.497703	26.4885	26.5415	24.9259	20.8481	20.6859	22.1291	25.6717	25.5935	25.7369	21.633	23.7437	25.1945	+		+				+		+	+	+	+	+	Cluster_4	2	18.6	30.982
Pg_S2779.26;Pg_S0061.91	Pg_S2779.26;Pg_S0061.91	Pg_S2779.26;Pg_S0061.91	KG_ISO_013664.16808	KG_ISO_013664	O01422	COP9 signalosome complex subunit 2 OS=Caenorhabditis elegans GN=csn-2 PE=1 SV=2	AT1G29150.1	AT1G29150.1 | Symbols: ATS9, RPN6 | non-ATPase subunit 9 | chr1:10181240-10182499 FORWARD LENGTH=419	0.785145	1.04445	0.541312	-1.21841	-1.52862	-1.23965	0.16369	0.391572	1.0126	-0.167187	-0.984501	1.1996	23.0626	23.3229	22.8179	21.0516	20.7402	21.0303	22.4389	22.6676	23.2909	22.1068	21.2864	23.4786	+		+				+		+	+	+		+	Cluster_4	3	43.3	47.117
Pg_S3092.1;Pg_S4888.10;Pg_S0067.8	Pg_S3092.1;Pg_S4888.10	Pg_S3092.1;Pg_S4888.10	KG_ISO_018767.22802	KG_ISO_018767	Q58E95	Adenylyltransferase and sulfurtransferase MOCS3 OS=Xenopus laevis GN=mocs3 PE=2 SV=1	AT1G05350.1	AT1G05350.1 | Symbols: | NAD(P)-binding Rossmann-fold superfamily protein | chr1:1560891-1564005 REVERSE LENGTH=431	0.818632	0.910336	0.296326	-1.39921	-1.54687	-0.655801	1.00198	0.83617	0.548141	-1.06167	0.983348	-0.731382	22.0624	22.1222	21.7223	20.6181	20.522	21.1023	22.1818	22.0739	21.8863	20.838	22.1697	21.053	+		+				+		+	+	+	+	+	Cluster_4	5	16.9	46.92
Pg_S3112.16	Pg_S3112.16	Pg_S3112.16	KG_ISO_030684.36774	KG_ISO_030684	Q9TJQ8	Elongation factor Tu, plastid OS=Prototheca wickerhamii GN=tufA PE=3 SV=1	AT5G60390.1	AT5G60390.1 | Symbols: | GTP binding Elongation factor Tu family protein | chr5:24289226-24290675 FORWARD LENGTH=449	0.701123	0.774485	0.755713	-1.14451	-1.27189	-1.40259	0.734196	0.797289	0.799986	-1.52421	0.399577	0.380839	27.5393	27.7742	27.7141	21.6281	21.2201	20.8015	27.6452	27.8473	27.8559	20.412	26.5735	26.5135	+		+				+		+	+	+	+	+	Cluster_4	1	42.8	49.412
Pg_S1199.17	Pg_S1199.17	Pg_S1199.17	KG_ISO_037777.46531	KG_ISO_037777	O81866	Protein PHLOEM PROTEIN 2-LIKE A2 OS=Arabidopsis thaliana GN=PP2A2 PE=2 SV=1	AT1G33920.1	AT1G33920.1 | Symbols: ATPP2-A4, PP2-A4 | phloem protein 2-A4 | chr1:12319905-12320870 FORWARD LENGTH=165	0.578674	0.624309	0.597721	-1.18392	-1.23475	-1.74943	0.813123	0.695892	0.753107	-1.17261	0.522327	0.755561	24.2369	24.3058	24.2656	21.5761	21.4993	20.7224	24.5908	24.4138	24.5002	21.5931	24.1518	24.5039	+		+				+		+	+	+	+	+	Cluster_4	3	22.5	26.378
Pg_S3153.5;Pg_S2425.7	Pg_S3153.5;Pg_S2425.7	Pg_S3153.5;Pg_S2425.7	KG_ISO_024776.29873	KG_ISO_024776	-	-	AT4G31340.1	AT4G31340.1 | Symbols: | myosin heavy chain-related | chr4:15205662-15208950 FORWARD LENGTH=437	0.576552	0.653767	0.598422	-1.05706	-1.19736	-1.79454	0.6317	0.661261	0.692778	-1.2812	0.803925	0.71176	24.5324	24.6669	24.5705	21.6881	21.4438	20.4041	24.6285	24.6799	24.7348	21.2978	24.9283	24.7678	+		+				+		+	+	+	+	+	Cluster_4	4	13.8	52.769
Pg_S0455.8;Pg_S0953.14;Pg_S2022.7;Pg_S5197.1	Pg_S0455.8;Pg_S0953.14	Pg_S0455.8;Pg_S0953.14	KG_ISO_021981.26594	KG_ISO_021981	Q6WAU1	(-)-isopiperitenone reductase OS=Mentha piperita PE=1 SV=1	AT4G23430.2	AT4G23430.2 | Symbols: | NAD(P)-binding Rossmann-fold superfamily protein | chr4:12229171-12231493 FORWARD LENGTH=322	-0.37038	0.133673	-0.0671962	-1.96741	-1.29878	-0.776054	0.416444	1.52983	1.13826	-0.0156176	0.472318	0.804919	25.6892	25.8272	25.7722	25.2517	25.4348	25.578	25.9047	26.2097	26.1024	25.7863	25.92	26.0111										+			+	Cluster_4	6	35.7	33.993
Pg_S1886.8;Pg_S1258.11	Pg_S1886.8	Pg_S1886.8	KG_ISO_054388.70015	KG_ISO_054388	Q2NVE9	Gamma-glutamyl phosphate reductase OS=Sodalis glossinidius (strain morsitans) GN=proA PE=3 SV=1	AT3G55610.1	AT3G55610.1 | Symbols: P5CS2 | delta 1-pyrroline-5-carboxylate synthase 2 | chr3:20624278-20628989 REVERSE LENGTH=726	-0.0345658	0.0977053	-0.267524	-2.01616	-0.942379	-0.724669	1.28954	1.53732	0.981947	0.513224	-0.430874	-0.00356483	23.2626	23.321	23.1596	22.3871	22.8615	22.9577	23.8476	23.957	23.7117	23.5046	23.0875	23.2763				+	+					+			+	Cluster_4	1	14.6	70.127
Pg_S4342.26;Pg_S0144.25;Pg_S4286.9;Pg_S3090.6	Pg_S4342.26;Pg_S0144.25;Pg_S4286.9	Pg_S4342.26;Pg_S0144.25;Pg_S4286.9	KG_ISO_007516.9234	KG_ISO_007516	Q72GZ4	Argininosuccinate lyase OS=Thermus thermophilus (strain HB27 / ATCC BAA-163 / DSM 7039) GN=argH PE=3 SV=1	AT2G47510.1	AT2G47510.1 | Symbols: FUM1 | fumarase 1 | chr2:19498614-19502020 FORWARD LENGTH=492	0.387768	0.495965	0.692075	-2.32195	-1.60137	-0.275015	0.816705	0.842529	0.712149	-0.242604	0.366112	0.127638	22.747	22.8519	23.042	20.1198	20.8185	22.1044	23.1628	23.1879	23.0615	22.1358	22.726	22.4948	+		+							+	+	+	+	Cluster_4	4	9.5	53.612
Pg_S8179.2	Pg_S8179.2	Pg_S8179.2	KG_ISO_057050.73864	KG_ISO_057050	Q8H0W0	Protein LOW PSII ACCUMULATION 3, chloroplastic OS=Arabidopsis thaliana GN=LPA3 PE=1 SV=1	AT1G73060.1	AT1G73060.1 | Symbols: LPA3 | Low PSII Accumulation 3 | chr1:27479027-27481258 FORWARD LENGTH=358	-0.928781	0.506976	0.659866	-0.541366	-1.10641	-1.55996	-0.395558	0.0965826	-0.451813	1.77409	1.17655	0.769827	24.2028	24.5691	24.6081	24.3017	24.1575	24.0418	24.3389	24.4644	24.3245	24.8923	24.7399	24.6361											+		+	Cluster_5	2	47.4	32.67
Pg_S8783.1;Pg_S3843.14;Pg_S4510.2;Pg_S4390.3	Pg_S8783.1;Pg_S3843.14	Pg_S8783.1;Pg_S3843.14	KG_ISO_000297.361	KG_ISO_000297	Q5W041	Armadillo repeat-containing protein 3 OS=Homo sapiens GN=ARMC3 PE=2 SV=2	AT3G06720.1	AT3G06720.1 | Symbols: AT-IMP, ATKAP ALPHA, AIMP ALPHA, IMPA-1, IMPA1 | importin alpha isoform 1 | chr3:2120559-2123555 FORWARD LENGTH=532	-0.646352	0.0305196	0.376373	-0.645516	-0.773734	-0.999631	-0.259843	-0.795846	-0.853898	1.64065	1.56054	1.36674	22.6908	22.9317	23.0549	22.6911	22.6454	22.565	22.8284	22.6376	22.6169	23.5049	23.4764	23.4074											+	+	+	Cluster_5	3	18.4	64.451
Pg_S1330.6;Pg_S0897.57	Pg_S1330.6;Pg_S0897.57	Pg_S1330.6;Pg_S0897.57	KG_ISO_133991.201239	KG_ISO_133991	C1DFM2	Chaperone protein DnaJ OS=Azotobacter vinelandii (strain DJ / ATCC BAA-1303) GN=dnaJ PE=3 SV=1	AT3G44110.1	AT3G44110.1 | Symbols: ATJ3, ATJ | DNAJ homologue 3 | chr3:15869115-15871059 REVERSE LENGTH=420	-1.14988	-0.0560165	-0.468149	-0.796496	-1.12496	-1.12189	0.528467	0.270843	-0.119072	1.90869	1.16865	0.959823	23.9436	24.2606	24.1412	24.046	23.9508	23.9517	24.43	24.3553	24.2423	24.83	24.6155	24.555											+		+	Cluster_5	4	23.3	46.54
Pg_S2721.12;Pg_S0167.21;Pg_S2685.5;Pg_S1532.3;Pg_S0859.20;Pg_S6355.1;Pg_S2354.4;Pg_S1014.12;Pg_S1658.11	Pg_S2721.12	Pg_S2721.12	KG_ISO_114763.166718	KG_ISO_114763	P19133	Ferritin light chain (Fragment) OS=Sus scrofa GN=FTL PE=1 SV=1	AT2G40300.1	AT2G40300.1 | Symbols: ATFER4, FER4 | ferritin 4 | chr2:16831501-16833214 REVERSE LENGTH=259	-0.801796	-0.179867	-0.00218214	-1.15252	-1.16914	-1.15842	-0.038094	0.43277	0.0229817	1.74956	1.59556	0.701148	24.3774	24.6235	24.6939	24.2386	24.2321	24.2363	24.6797	24.866	24.7038	25.3871	25.3262	24.9722							+	+			+		+	Cluster_5	3	28	31.784
Pg_S1067.24;Pg_S1833.19;Pg_S2035.3;Pg_S1338.20;Pg_S0386.19;Pg_S0152.7;Pg_S1756.8;Pg_S2275.1;Pg_S5748.2;Pg_S1563.14	Pg_S1067.24;Pg_S1833.19	Pg_S1067.24;Pg_S1833.19	KG_ISO_000678.852	KG_ISO_000678	Q0W257	Proteasome-activating nucleotidase OS=Uncultured methanogenic archaeon RC-I GN=pan PE=3 SV=1	AT2G30950.1	AT2G30950.1 | Symbols: VAR2, FTSH2 | FtsH extracellular protease family | chr2:13174692-13177064 FORWARD LENGTH=695	-0.853028	0.401921	-0.201423	-0.925978	-1.00323	-0.985954	-0.430727	-0.121353	-0.36874	1.66704	1.674	1.14748	25.549	25.8798	25.7208	25.5298	25.5094	25.5139	25.6603	25.7419	25.6766	26.2133	26.2151	26.0763											+		+	Cluster_5	5	42.4	74.329
Pg_S2420.2;Pg_S5220.2;Pg_S0252.5;Pg_S0252.2;Pg_S1457.2;Pg_S0718.14;Pg_S0622.14;Pg_S0622.13;Pg_S3533.3;Pg_S0622.12;Pg_S0252.4;Pg_S0124.10	Pg_S2420.2;Pg_S5220.2;Pg_S0252.5	Pg_S2420.2;Pg_S5220.2;Pg_S0252.5	KG_ISO_011676.14360	KG_ISO_011676	Q39048	Protein ECERIFERUM 1 OS=Arabidopsis thaliana GN=CER2 PE=1 SV=1	AT5G48930.1	AT5G48930.1 | Symbols: HCT | hydroxycinnamoyl-CoA shikimate/quinate hydroxycinnamoyl transferase | chr5:19836654-19838092 REVERSE LENGTH=433	-0.812381	0.0425161	-0.284079	-0.975279	-1.00291	-0.247317	-0.55208	-0.246792	-0.351942	1.9238	1.92688	0.579574	25.6943	25.9272	25.8382	25.6499	25.6423	25.8482	25.7652	25.8484	25.8197	26.4398	26.4407	26.0736											+		+	Cluster_5	1	23.1	47.875
Pg_S3701.9	Pg_S3701.9	Pg_S3701.9	KG_ISO_022140.26803	KG_ISO_022140	Q97TN4	Fructose-bisphosphate aldolase class 1 OS=Clostridium acetobutylicum (strain ATCC 824 / DSM 792 / JCM 1419 / LMG 5710 / VKM B-1787) GN=fda PE=3 SV=1	AT2G36460.1	AT2G36460.1 | Symbols: | Aldolase superfamily protein | chr2:15296929-15298387 REVERSE LENGTH=358	-1.09067	-0.816091	-1.01024	-0.435577	-0.29133	-1.04085	0.314248	0.582412	-0.33838	1.15691	1.0022	1.96737	26.5267	26.6251	26.5555	26.7614	26.8131	26.5445	27.0301	27.1262	26.7962	27.3321	27.2767	27.6225							+	+			+		+	Cluster_5	2	58.9	40.196
Pg_S6682.6	Pg_S6682.6	Pg_S6682.6	KG_ISO_028672.34402	KG_ISO_028672	Q9NFT9	Hexokinase type 1 OS=Drosophila melanogaster GN=Hex-t1 PE=2 SV=1	AT2G19860.1	AT2G19860.1 | Symbols: ATHXK2, HXK2 | hexokinase 2 | chr2:8570818-8573762 FORWARD LENGTH=502	-0.000871511	-0.590966	-0.688608	-0.736936	-1.51517	-0.576062	-0.104637	-0.222053	-0.0469604	1.2073	1.38933	1.88564	24.6168	24.4444	24.4159	24.4018	24.1744	24.4488	24.5865	24.5522	24.6034	24.9698	25.023	25.168											+		+	Cluster_5	1	34.6	53.696
Pg_S1051.9;Pg_S2145.17	Pg_S1051.9;Pg_S2145.17	Pg_S1051.9;Pg_S2145.17	KG_ISO_038255.47207	KG_ISO_038255	P72704	Probable peptidyl-prolyl cis-trans isomerase sll0227 OS=Synechocystis sp. (strain PCC 6803 / Kazusa) GN=sll0227 PE=3 SV=1	AT3G15520.1	AT3G15520.1 | Symbols: | Cyclophilin-like peptidyl-prolyl cis-trans isomerase family protein | chr3:5249739-5252432 REVERSE LENGTH=466	-0.438034	-0.620513	-0.499709	-1.1772	-1.13766	-0.954872	0.0417434	0.305575	0.212553	1.01987	1.37362	1.87463	24.7196	24.6503	24.6961	24.4388	24.4538	24.5232	24.9018	25.002	24.9667	25.2734	25.4078	25.5981							+	+			+		+	Cluster_5	10	31.4	50.142
Pg_S1302.32;Pg_S8208.1	Pg_S1302.32	Pg_S1302.32	KG_ISO_016729.20508	KG_ISO_016729	Q23570	GILT-like protein ZK669.3 OS=Caenorhabditis elegans GN=ZK669.3 PE=1 SV=1	AT1G07080.1	AT1G07080.1 | Symbols: | Thioredoxin superfamily protein | chr1:2170069-2171861 FORWARD LENGTH=265	-0.301176	-0.287729	-0.716421	-0.959067	-1.02134	-1.34975	-0.0472772	0.408194	-0.0256479	1.2137	1.29566	1.79086	23.9576	23.9632	23.7829	23.6808	23.6546	23.5164	24.0644	24.256	24.0735	24.5949	24.6294	24.8377							+	+			+		+	Cluster_5	3	15.4	31.371
Pg_S1501.29;Pg_S7429.2	Pg_S1501.29;Pg_S7429.2	Pg_S1501.29;Pg_S7429.2	KG_ISO_076627.100709	KG_ISO_076627	O60094	DNA polymerase V OS=Schizosaccharomyces pombe (strain 972 / ATCC 24843) GN=pol5 PE=1 SV=2	AT5G64420.1	AT5G64420.1 | Symbols: | DNA polymerase V family | chr5:25756416-25761122 FORWARD LENGTH=1306	-0.297643	-0.298311	-0.879403	-1.31001	-0.807233	-1.14054	0.160149	0.523985	-0.134231	1.27491	1.13193	1.7764	25.0891	25.0889	24.948	24.8435	24.9655	24.8846	25.2001	25.2883	25.1287	25.4704	25.4357	25.592											+		+	Cluster_5	8	10.5	189.1
Pg_S1049.36;Pg_S4855.11;Pg_S0061.79	Pg_S1049.36;Pg_S4855.11	Pg_S1049.36;Pg_S4855.11	KG_ISO_001713.2089	KG_ISO_001713	P07144	Mitochondrial outer membrane protein porin OS=Neurospora crassa (strain ATCC 24698 / 74-OR23-1A / CBS 708.71 / DSM 1257 / FGSC 987) GN=B7H23.070 PE=2 SV=1	AT3G01280.1	AT3G01280.1 | Symbols: VDAC1, ATVDAC1 | voltage dependent anion channel 1 | chr3:85754-87612 FORWARD LENGTH=276	0.000732665	0.00395206	-0.691957	-1.37787	-1.16483	-0.985268	0.0247193	0.459237	-0.402652	0.995937	1.62404	1.51396	27.715	27.7158	27.5319	27.3507	27.407	27.4544	27.7213	27.8361	27.6084	27.9779	28.1439	28.1148											+		+	Cluster_5	5	31.1	35.098
Pg_S2325.31	Pg_S2325.31	Pg_S2325.31	KG_ISO_049407.62809	KG_ISO_049407	Q5J6M8	Reticulon-3-A OS=Xenopus laevis GN=rtn3-a PE=2 SV=2	AT4G23630.1	AT4G23630.1 | Symbols: BTI1, RTNLB1 | VIRB2-interacting protein 1 | chr4:12318070-12319574 FORWARD LENGTH=275	-0.896387	-1.27917	-0.267051	-1.33968	-0.903006	0.336314	-0.418602	0.108104	0.839518	1.30851	1.19234	1.31911	21.2693	20.8112	22.0227	20.7387	21.2614	22.7449	21.8412	22.4717	23.3472	23.9086	23.7695	23.9213				+	+		+	+		+	+	+	+	Cluster_5	1	10.7	28.185
Pg_S1296.9;Pg_S1014.24;Pg_S1413.1;Pg_S3712.4;Pg_S3712.3;Pg_S3712.1;Pg_S1296.3	Pg_S1296.9;Pg_S1014.24	Pg_S1296.9;Pg_S1014.24	KG_ISO_131237.195889	KG_ISO_131237	P83344	Putative beta-D-xylosidase (Fragment) OS=Prunus persica PE=2 SV=1 /GH3	AT5G20950.1	AT5G20950.1 | Symbols: | Glycosyl hydrolase family protein | chr5:7107609-7110775 REVERSE LENGTH=624	-0.804138	-0.841117	-0.702634	-0.793849	-1.01301	-0.411142	-0.0537067	0.0551205	-0.0129012	1.82984	1.68833	1.0592	23.5283	23.5171	23.5588	23.5314	23.4654	23.6466	23.7542	23.787	23.7665	24.3213	24.2787	24.0893							+	+			+		+	Cluster_5	8	20.6	63.724
Pg_S0350.30	Pg_S0350.30	Pg_S0350.30	KG_ISO_113790.164507	KG_ISO_113790	Q65X71	Probable calcium-transporting ATPase 6, plasma membrane-type OS=Oryza sativa subsp. japonica GN=Os05g0495600 PE=3 SV=1	AT1G17500.1	AT1G17500.1 | Symbols: | ATPase E1-E2 type family protein / haloacid dehalogenase-like hydrolase family protein | chr1:6018757-6023201 FORWARD LENGTH=1216	-0.760502	-0.671297	-1.22014	-0.848633	-0.779412	-0.513687	0.165036	0.0558697	0.111357	1.37755	1.85438	1.22948	30.0601	30.0832	29.9408	30.0372	30.0552	30.1241	30.3002	30.2719	30.2863	30.6147	30.7384	30.5763							+	+					+	Cluster_5	1	8	118.81
Pg_S7205.10;Pg_S7857.4;Pg_S0423.32;Pg_S1960.8	Pg_S7205.10;Pg_S7857.4;Pg_S0423.32;Pg_S1960.8	Pg_S7205.10;Pg_S7857.4;Pg_S0423.32;Pg_S1960.8	KG_ISO_070019.92374	KG_ISO_070019	P09351	Spherulin-1B OS=Physarum polycephalum PE=2 SV=1	AT5G20630.1	AT5G20630.1 | Symbols: GLP3, GLP3A, GLP3B, ATGER3, GER3 | germin 3 | chr5:6975315-6975950 REVERSE LENGTH=211	-0.997589	-0.886663	-0.653602	-0.579872	-0.633009	-0.285498	-0.155365	-0.27257	-0.32907	1.33483	1.77509	1.68332	28.4049	28.4467	28.5346	28.5625	28.5424	28.6735	28.7226	28.6784	28.6571	29.2848	29.4509	29.4163							+	+			+	+	+	Cluster_5	2	13.9	21.747
Pg_S0428.4	Pg_S0428.4	Pg_S0428.4	KG_ISO_021852.26430	KG_ISO_021852	Q54H55	FAD-linked oxidoreductase DDB_G0289697 OS=Dictyostelium discoideum GN=DDB_G0289697 PE=2 SV=1	AT5G44390.1	AT5G44390.1 | Symbols: | FAD-binding Berberine family protein | chr5:17882329-17884906 REVERSE LENGTH=542	-0.914079	-0.563567	-0.407073	-0.886455	-1.26194	-0.975402	0.184099	0.355036	0.207525	1.25343	1.66554	1.34288	25.404	25.6001	25.6876	25.4195	25.2095	25.3697	26.0182	26.1138	26.0313	26.6162	26.8467	26.6663							+	+		+	+	+	+	Cluster_5	4	23.7	67.055
Pg_S6182.3	Pg_S6182.3	Pg_S6182.3	KG_ISO_018076.22027	KG_ISO_018076	Q6ZZC6	Malate dehydrogenase OS=Myxococcus xanthus GN=mdh PE=3 SV=1	AT1G53240.1	AT1G53240.1 | Symbols: mMDH1 | Lactate/malate dehydrogenase family protein | chr1:19854966-19856802 REVERSE LENGTH=341	-0.874446	-0.52815	-0.691937	-1.00971	-1.15623	-1.07958	0.481144	0.537664	0.358054	1.13924	1.30763	1.51631	26.9814	27.1398	27.0649	26.9196	26.8526	26.8876	27.6012	27.6271	27.545	27.9021	27.9791	28.0745							+	+		+	+		+	Cluster_5	1	68.2	36.036
Pg_S7804.4;Pg_S6123.6	Pg_S7804.4;Pg_S6123.6	Pg_S7804.4;Pg_S6123.6	KG_ISO_029565.35419	KG_ISO_029565	P23473	Bifunctional chitinase/lysozyme (Fragment) OS=Parthenocissus quinquefolia PE=1 SV=1 / GH18	AT5G24090.1	AT5G24090.1 | Symbols: ATCHIA, CHIA | chitinase A | chr5:8143805-8145153 REVERSE LENGTH=302/ GH18	-0.751828	-0.618383	-0.588346	-1.06138	-1.09559	-1.22919	0.434616	0.560823	0.422517	1.15605	1.30916	1.46156	24.5619	24.6952	24.7252	24.2526	24.2184	24.0849	25.7473	25.8734	25.7352	26.4682	26.6211	26.7734				+	+		+	+		+	+	+	+	Cluster_5	7	32.3	35.202
Pg_S1410.1	Pg_S1410.1	Pg_S1410.1	KG_ISO_068917.90879	KG_ISO_068917	Q9LS03	Allene oxide cyclase 1, chloroplastic OS=Arabidopsis thaliana GN=AOC1 PE=1 SV=1	AT3G25780.1	AT3G25780.1 | Symbols: AOC3 | allene oxide cyclase 3 | chr3:9409362-9410409 FORWARD LENGTH=258	-0.741443	-1.05628	-0.598111	-0.918116	-0.89195	-1.08998	0.468101	0.377502	0.337216	1.21679	1.44138	1.4549	26.5095	26.3774	26.5696	26.4354	26.4464	26.3633	27.0168	26.9788	26.9619	27.3308	27.425	27.4307							+	+			+		+	Cluster_5	4	33.5	26.485
Pg_S4442.9;Pg_S3948.7	Pg_S4442.9	Pg_S4442.9	KG_ISO_000231.282	KG_ISO_000231	Q14HZ9	Protein TolB OS=Francisella tularensis subsp. tularensis (strain FSC 198) GN=tolB PE=3 SV=1	AT4G01870.1	AT4G01870.1 | Symbols: | tolB protein-related | chr4:808473-810431 REVERSE LENGTH=652	-0.417449	-0.761643	-0.723639	-1.11064	-1.37938	-0.965232	0.827485	0.565691	0.322465	1.11046	1.03462	1.49726	23.3038	22.9035	22.9477	22.4976	22.185	22.6667	24.7517	24.4473	24.1644	25.0809	24.9927	25.5307	+		+	+	+		+	+		+	+	+	+	Cluster_5	13	26.8	73.35
Pg_S2454.12	Pg_S2454.12	Pg_S2454.12	KG_ISO_106679.152608	KG_ISO_106679	Q7NH05	Photosystem I reaction center subunit III OS=Gloeobacter violaceus (strain PCC 7421) GN=psaF PE=1 SV=1	AT1G31330.1	AT1G31330.1 | Symbols: PSAF | photosystem I subunit F | chr1:11215011-11215939 REVERSE LENGTH=221	-1.40878	-0.568407	-0.829297	-0.914146	-0.70293	-0.576222	0.579116	0.220302	-0.0163898	1.34627	1.32069	1.54979	28.6347	29.1527	28.9919	28.9396	29.0698	29.1479	29.8602	29.639	29.493	30.3331	30.3173	30.4586				+	+		+	+		+	+	+	+	Cluster_5	1	11	18.021
Pg_S2003.11;Pg_S0543.5	Pg_S2003.11;Pg_S0543.5	Pg_S2003.11;Pg_S0543.5	KG_ISO_121318.177922	KG_ISO_121318	Q59695	Dihydrolipoyllysine-residue acetyltransferase component of acetoin cleaving system OS=Pseudomonas putida GN=acoC PE=3 SV=1	AT1G34430.1	AT1G34430.1 | Symbols: EMB3003 | 2-oxoacid dehydrogenases acyltransferase family protein | chr1:12588027-12590084 REVERSE LENGTH=465	-1.06129	-0.602685	-0.766681	-0.790996	-0.880596	-0.933573	0.29478	0.149486	0.236243	1.15531	1.4772	1.7228	25.3075	25.454	25.4016	25.3939	25.3653	25.3483	25.7407	25.6943	25.722	26.0156	26.1184	26.1968							+	+			+		+	Cluster_5	9	32.4	49.409
Pg_S0624.14	Pg_S0624.14	Pg_S0624.14	KG_ISO_032210.38563	KG_ISO_032210	O22229	NADPH-dependent thioredoxin reductase 3 OS=Arabidopsis thaliana GN=NTRC PE=1 SV=2	AT3G51030.1	AT3G51030.1 | Symbols: ATTRX1, ATTRX H1, TRX1 | thioredoxin H-type 1 | chr3:18951123-18951955 REVERSE LENGTH=114	-1.13017	-0.40377	-0.922975	-0.797811	-0.812666	-1.0643	0.363133	0.421806	0.125068	1.49079	1.3919	1.33898	27.1462	27.437	27.2291	27.2792	27.2733	27.1726	27.744	27.7675	27.6487	28.1954	28.1559	28.1347							+	+			+		+	Cluster_5	2	53.7	13.554
Pg_S4722.5;Pg_S0254.14	Pg_S4722.5;Pg_S0254.14	Pg_S4722.5;Pg_S0254.14	KG_ISO_021972.26580	KG_ISO_021972	O93885	Aspartic protease pep1 OS=Emericella nidulans (strain FGSC A4 / ATCC 38163 / CBS 112.46 / NRRL 194 / M139) GN=pep1 PE=3 SV=1	AT1G11910.1	AT1G11910.1 | Symbols: APA1, ATAPA1 | aspartic proteinase A1 | chr1:4017119-4019874 REVERSE LENGTH=506	-1.75425	-0.671559	-0.293603	-0.582731	-0.809858	-0.526964	0.321517	0.356146	0.018507	1.99729	0.978796	0.966704	24.1898	24.5293	24.6478	24.5571	24.4859	24.5746	24.8407	24.8515	24.7457	25.3661	25.0468	25.043							+	+			+		+	Cluster_5	5	15.7	55.265
Pg_S1829.3;Pg_S2316.12;Pg_S6432.1;Pg_S5024.9;Pg_S5024.8;Pg_S2316.9;Pg_S2275.8;Pg_S2275.7;Pg_S0534.18;Pg_S2082.2;Pg_S0534.21;Pg_S1169.10;Pg_S1290.26;Pg_S0550.1	Pg_S1829.3;Pg_S2316.12;Pg_S6432.1;Pg_S5024.9;Pg_S5024.8;Pg_S2316.9;Pg_S2275.8;Pg_S2275.7;Pg_S0534.18;Pg_S2082.2;Pg_S0534.21	Pg_S1829.3;Pg_S2316.12;Pg_S6432.1;Pg_S5024.9;Pg_S5024.8;Pg_S2316.9;Pg_S2275.8;Pg_S2275.7;Pg_S0534.18;Pg_S2082.2;Pg_S0534.21	KG_ISO_028688.34419	KG_ISO_028688	P02280	Histone H2B (Fragment) OS=Crocodylus niloticus PE=1 SV=2	AT5G59910.1	AT5G59910.1 | Symbols: HTB4 | Histone superfamily protein | chr5:24127206-24127658 FORWARD LENGTH=150	-1.41319	-0.687248	-0.586891	-0.794832	-0.942001	-0.559269	0.21402	-0.0241301	0.626684	1.65497	1.15251	1.35937	27.9618	28.4878	28.5606	28.4099	28.3033	28.5806	29.1409	28.9683	29.4399	30.1849	29.8209	29.9708				+	+		+	+		+	+	+	+	Cluster_5	1	24.1	15.998
Pg_S8238.1;Pg_S4485.7;Pg_S3064.25;Pg_S3854.10	Pg_S8238.1	Pg_S8238.1	KG_ISO_000565.707	KG_ISO_000565	Q04668	Pyruvate kinase (Fragment) OS=Leishmania braziliensis PE=2 SV=1	AT3G22960.1	AT3G22960.1 | Symbols: PKP1, PKP-ALPHA | Pyruvate kinase family protein | chr3:8139369-8141771 FORWARD LENGTH=596	-1.28868	-0.967461	-1.04303	-0.413351	-0.443661	-0.868735	0.529386	0.182518	0.129579	1.28041	1.38272	1.5203	27.2207	27.3816	27.3438	27.6593	27.6441	27.4311	28.1317	27.9579	27.9313	28.508	28.5593	28.6282				+	+		+	+			+		+	Cluster_5	1	30.4	64.223
Pg_S7588.5;Pg_S1439.21	Pg_S7588.5;Pg_S1439.21	Pg_S7588.5;Pg_S1439.21	KG_ISO_004095.5080	KG_ISO_004095	Q80XL6	Acyl-CoA dehydrogenase family member 11 OS=Mus musculus GN=Acad11 PE=1 SV=2	AT3G51840.1	AT3G51840.1 | Symbols: ACX4, ATSCX, ATG6 | acyl-CoA oxidase 4 | chr3:19225653-19229008 REVERSE LENGTH=436	-1.07145	-0.750046	-1.3982	-0.0435665	-0.751482	-0.594836	0.474853	-0.0234351	0.271549	1.22044	0.601476	2.0647	22.6688	22.764	22.572	22.9732	22.7636	22.81	23.1268	22.9792	23.0666	23.3476	23.1643	23.5976							+	+					+	Cluster_5	7	21.6	48.026
Pg_S1106.48	Pg_S1106.48	Pg_S1106.48	KG_ISO_011577.14230	KG_ISO_011577	Q9UY49	Inosine-5'-monophosphate dehydrogenase OS=Pyrococcus abyssi (strain GE5 / Orsay) GN=guaB PE=3 SV=1	AT4G36910.1	AT4G36910.1 | Symbols: LEJ2, CDCP2 | Cystathionine beta-synthase (CBS) family protein | chr4:17391016-17393218 REVERSE LENGTH=236	-1.10419	-0.934735	-0.974177	-0.566898	-0.945982	-0.714836	0.278891	0.599617	0.441569	0.812274	1.32253	1.78594	23.6826	23.7636	23.7448	23.9396	23.7583	23.8688	24.3441	24.4975	24.4219	24.5992	24.8432	25.0648				+	+		+	+			+		+	Cluster_5	1	26.2	26.475
Pg_S1133.3	Pg_S1133.3	Pg_S1133.3	KG_ISO_000733.920	KG_ISO_000733	Q3V1N1	Malignant fibrous histiocytoma-amplified sequence 1 homolog OS=Mus musculus GN=Mfhas1 PE=2 SV=2	AT1G33590.1	AT1G33590.1 | Symbols: | Leucine-rich repeat (LRR) family protein | chr1:12177788-12179221 FORWARD LENGTH=477	-1.09385	-0.836184	-1.28779	-0.658364	-0.614114	-0.9011	0.659736	0.488275	0.453927	0.942032	1.39002	1.45741	24.9151	24.9961	24.8541	25.052	25.0659	24.9757	25.4663	25.4124	25.4016	25.5551	25.6959	25.7171							+	+			+		+	Cluster_5	16	44.2	61.249
Pg_S0500.3;Pg_S4155.13	Pg_S0500.3	Pg_S0500.3	KG_ISO_030365.36354	KG_ISO_030365	Q9ZWA8	0	AT5G55730.1	AT5G55730.1 | Symbols: FLA1 | FASCICLIN-like arabinogalactan 1 | chr5:22558375-22560392 REVERSE LENGTH=424	-0.791413	-1.1546	-1.18948	-0.725822	-0.69265	-0.750263	0.284895	0.405843	0.561144	1.45652	1.34735	1.24847	26.6626	26.5588	26.5488	26.6814	26.6909	26.6744	26.9704	27.005	27.0494	27.3054	27.2742	27.2459							+	+			+		+	Cluster_5	2	37.8	43.707
Pg_S3500.21	Pg_S3500.21	Pg_S3500.21	KG_ISO_030365.36354	KG_ISO_030365	Q9ZWA8	Fasciclin-like arabinogalactan protein 9 OS=Arabidopsis thaliana GN=FLA9 PE=1 SV=1	AT5G55730.1	AT5G55730.1 | Symbols: FLA1 | FASCICLIN-like arabinogalactan 1 | chr5:22558375-22560392 REVERSE LENGTH=424	-0.570673	-1.13388	-0.60073	-0.67677	-1.03488	-0.99982	0.189992	0.127962	0.414888	1.74753	1.22316	1.31323	24.7391	24.5978	24.7316	24.7125	24.6227	24.6315	24.93	24.9144	24.9864	25.3208	25.1892	25.2118											+		+	Cluster_5	1	14.8	43.331
Pg_S2245.16;Pg_S0905.16;Pg_S2631.1;Pg_S0077.4;Pg_S0001.5	Pg_S2245.16;Pg_S0905.16	Pg_S2245.16;Pg_S0905.16	KG_ISO_007196.8843	KG_ISO_007196	A8ZUA1	ATP synthase subunit beta OS=Desulfococcus oleovorans (strain DSM 6200 / Hxd3) GN=atpD PE=3 SV=1	AT4G38510.5	AT4G38510.5 | Symbols: | ATPase, V1 complex, subunit B protein | chr4:18011155-18014897 REVERSE LENGTH=494	-1.09246	-0.407117	0.06577	-0.912249	-0.950264	-0.866025	0.386631	-0.755832	0.156686	1.35668	1.58213	1.43605	24.1174	24.3525	24.5148	24.1792	24.1661	24.1951	24.6249	24.2329	24.546	24.9577	25.0351	24.985							+	+			+		+	Cluster_5	3	49.3	54.198
Pg_S0213.67;Pg_S0988.6	Pg_S0213.67;Pg_S0988.6	Pg_S0213.67;Pg_S0988.6	KG_ISO_129043.191991	KG_ISO_129043	Q39Z65	LL-diaminopimelate aminotransferase OS=Geobacter metallireducens (strain GS-15 / ATCC 53774 / DSM 7210) GN=dapL PE=3 SV=1	AT1G80360.1	AT1G80360.1 | Symbols: | Pyridoxal phosphate (PLP)-dependent transferases superfamily protein | chr1:30208736-30210643 REVERSE LENGTH=394	-1.09007	-0.414805	-0.54515	-1.15866	-0.605232	-0.82596	0.210315	0.134724	-0.0138983	0.801624	1.97312	1.53399	23.3611	23.5736	23.5326	23.3395	23.5136	23.4442	23.7703	23.7465	23.6998	23.9564	24.3251	24.1869							+	+			+		+	Cluster_5	8	33.9	43.701
Pg_S0052.4;Pg_S4519.1	Pg_S0052.4;Pg_S4519.1	Pg_S0052.4;Pg_S4519.1	KG_ISO_045729.57608	KG_ISO_045729	P82658	Thylakoid lumenal 19 kDa protein, chloroplastic OS=Arabidopsis thaliana GN=At3g63540 PE=1 SV=2	AT3G63540.1	AT3G63540.1 | Symbols: | Mog1/PsbP/DUF1795-like photosystem II reaction center PsbP family protein | chr3:23459372-23459803 REVERSE LENGTH=143	-1.01757	-0.474056	-0.309281	-0.879653	-0.959996	-0.998999	-0.0344322	0.064382	0.0553482	1.54501	1.38725	1.622	26.7419	26.9371	26.9963	26.7914	26.7626	26.7486	27.095	27.1305	27.1272	27.6622	27.6055	27.6899							+	+			+		+	Cluster_5	8	40.3	26.281
Pg_S2464.21;Pg_S1058.6	Pg_S2464.21;Pg_S1058.6	Pg_S2464.21;Pg_S1058.6	KG_ISO_016073.19754	KG_ISO_016073	Q5M755	Probable plastid-lipid-associated protein 7, chloroplastic OS=Arabidopsis thaliana GN=PAP7 PE=2 SV=1	AT4G04020.1	AT4G04020.1 | Symbols: FIB | fibrillin | chr4:1932161-1933546 FORWARD LENGTH=318	-0.892158	-0.295231	-0.292899	-0.926971	-0.966369	-0.96394	0.0506263	-0.159074	-0.133872	1.10892	1.66662	1.80434	25.8858	26.1187	26.1196	25.8723	25.8569	25.8578	26.2537	26.1718	26.1817	26.6665	26.8841	26.9379							+	+			+	+	+	Cluster_5	9	42.1	34.459
Pg_S0898.14	Pg_S0898.14	Pg_S0898.14	KG_ISO_055165.71121	KG_ISO_055165	P93566	Oxygen-evolving enhancer protein 2, chloroplastic OS=Solanum tuberosum GN=PSBP PE=2 SV=1	AT3G55330.1	AT3G55330.1 | Symbols: PPL1 | PsbP-like protein 1 | chr3:20514031-20515275 REVERSE LENGTH=230	-1.11794	0.234517	-0.51627	-1.12943	-0.740345	-1.27655	0.232984	0.0914491	0.0286495	1.33243	1.27972	1.58078	25.3794	25.812	25.5719	25.3758	25.5002	25.3287	25.8115	25.7662	25.7461	26.1631	26.1463	26.2425							+	+			+		+	Cluster_5	1	32.4	32.527
Pg_S5206.6;Pg_S2950.14;Pg_S2472.7;Pg_S0747.49;Pg_S2549.7;Pg_S1799.8	Pg_S5206.6;Pg_S2950.14;Pg_S2472.7	Pg_S5206.6;Pg_S2950.14;Pg_S2472.7	KG_ISO_127707.189695	KG_ISO_127707	Q6G7I8	Putative aldehyde dehydrogenase SAS2025 OS=Staphylococcus aureus (strain MSSA476) GN=SAS2025 PE=3 SV=1	AT1G23800.1	AT1G23800.1 | Symbols: ALDH2B7, ALDH2B | aldehyde dehydrogenase 2B7 | chr1:8412238-8414804 REVERSE LENGTH=534	0.219681	0.361887	-0.811158	-0.843502	-0.646719	-1.07729	-0.0824048	-1.26126	-0.112233	1.05266	1.72889	1.47145	22.2272	22.3861	21.0752	21.0391	21.259	20.7778	21.8896	20.5722	21.8563	23.158	23.9137	23.626	+		+				+	+			+	+	+	Cluster_5	5	23.8	60.761
Pg_S0550.6;Pg_S3611.3	Pg_S0550.6;Pg_S3611.3	Pg_S0550.6;Pg_S3611.3	KG_ISO_005727.7074	KG_ISO_005727	-	-	AT4G26630.1	AT4G26630.1 | Symbols: | DEK domain-containing chromatin associated protein | chr4:13430873-13434877 REVERSE LENGTH=763	-0.54111	-0.236294	-0.784793	-0.804494	-0.660743	-0.680638	-0.569141	-0.524805	0.119078	0.948833	1.9046	1.82951	23.7948	23.9095	23.7031	23.6957	23.7498	23.7423	23.7843	23.8009	24.0432	24.3553	24.7149	24.6867							+	+			+	+	+	Cluster_5	7	14.7	69.873
Pg_S6490.3;Pg_S3346.10	Pg_S6490.3;Pg_S3346.10	Pg_S6490.3;Pg_S3346.10	KG_ISO_081829.110207	KG_ISO_081829	Q9D361	U11/U12 small nuclear ribonucleoprotein 48 kDa protein OS=Mus musculus GN=Snrnp48 PE=2 SV=2	AT3G04160.2	AT3G04160.2 | Symbols: | unknown protein; FUNCTIONS IN: molecular_function unknown; INVOLVED IN: biological_process unknown; EXPRESSED IN: 7 plant structures; EXPRESSED DURING: F mature embryo stage, petal differentiation and expansion stage, E expanded cotyledon stage, D bilateral stage. | chr3:1091647-1094296 REVERSE LENGTH=714	-0.137565	-0.792343	-0.109923	-1.26749	-0.334222	-0.25785	-0.597633	-0.804347	-0.244268	1.55404	0.946807	2.04479	24.4135	24.1864	24.4231	24.0216	24.3453	24.3718	24.2539	24.1822	24.3765	25.0003	24.7896	25.1705							+	+			+	+	+	Cluster_5	4	22.1	29.781
Pg_S1518.47	Pg_S1518.47	Pg_S1518.47	KG_ISO_135001.201791	KG_ISO_135001	P12332	Chlorophyll a-b binding protein, chloroplastic (Fragment) OS=Silene pratensis PE=2 SV=2	AT3G47470.1	AT3G47470.1 | Symbols: LHCA4, CAB4 | light-harvesting chlorophyll-protein complex I subunit A4 | chr3:17493622-17494773 REVERSE LENGTH=251	-0.0740586	-0.531711	-0.67066	-0.572622	-0.709714	-0.64219	-0.391355	-0.894923	-0.336336	1.96802	1.40951	1.44604	30.4956	30.3512	30.3074	30.3383	30.295	30.3164	30.3955	30.2366	30.4129	31.14	30.9638	30.9753							+	+			+	+	+	Cluster_5	3	50.4	27.705
Pg_S0649.2;Pg_S0747.5	Pg_S0649.2;Pg_S0747.5	Pg_S0649.2;Pg_S0747.5	KG_ISO_064634.84680	KG_ISO_064634	A1E952	Methionine-R-sulfoxide reductase B1 OS=Sus scrofa GN=MSRB1 PE=3 SV=2	AT4G21860.1	AT4G21860.1 | Symbols: MSRB2 | methionine sulfoxide reductase B 2 | chr4:11600238-11601507 REVERSE LENGTH=202	-0.46557	-0.458127	-0.569621	-0.491586	-0.344411	-0.477659	-0.816638	-0.456146	-0.818861	1.91104	1.48773	1.49986	23.9461	23.9514	23.8714	23.9274	24.0331	23.9374	23.6939	23.9529	23.6923	25.6533	25.3492	25.3579							+	+			+	+	+	Cluster_5	3	28.6	14.545
Pg_S1621.5;Pg_S6123.10	Pg_S1621.5;Pg_S6123.10	Pg_S1621.5;Pg_S6123.10	KG_ISO_064481.84457	KG_ISO_064481	Q6BM74	Protein URE2 OS=Debaryomyces hansenii (strain ATCC 36239 / CBS 767 / JCM 1990 / NBRC 0083 / IGC 2968) GN=URE2 PE=3 SV=2	AT2G30860.1	AT2G30860.1 | Symbols: ATGSTF9, GLUTTR, ATGSTF7, GSTF9 | glutathione S-transferase PHI 9 | chr2:13139132-13140057 FORWARD LENGTH=215	-0.166227	-0.273962	-0.024837	-0.686639	-0.386223	-0.356959	-0.766067	-0.888257	-1.11281	1.60731	1.90515	1.14953	25.4496	25.4113	25.4998	25.2647	25.3714	25.3818	25.2364	25.193	25.1132	26.0798	26.1857	25.9172							+	+			+	+	+	Cluster_5	7	39.2	24.808
Pg_S4621.5	Pg_S4621.5	Pg_S4621.5	KG_ISO_100218.142003	KG_ISO_100218	Q03965	Chlorophyll a-b binding protein L1818, chloroplastic OS=Chlamydomonas moewusii GN=L1818 PE=2 SV=1	AT1G29930.1	AT1G29930.1 | Symbols: CAB1, AB140, CAB140, LHCB1.3 | chlorophyll A/B binding protein 1 | chr1:10478071-10478874 FORWARD LENGTH=267	0.205186	-0.697983	-0.193363	-0.40499	-0.0711726	0.072426	-1.19058	-1.03399	-1.10098	1.36279	1.67412	1.37854	33.7434	33.4237	33.6023	33.5274	33.6456	33.6964	33.2493	33.3047	33.281	34.1533	34.2635	34.1589							+	+				+	+	Cluster_5	4	58.3	28.205
Pg_S0908.18;Pg_S7114.11	Pg_S0908.18;Pg_S7114.11	Pg_S0908.18;Pg_S7114.11	KG_ISO_024356.29400	KG_ISO_024356	P0ACA2	Uncharacterized GST-like protein YibF OS=Escherichia coli O6:H1 (strain CFT073 / ATCC 700928 / UPEC) GN=yibF PE=3 SV=1	AT3G09270.1	AT3G09270.1 | Symbols: ATGSTU8, GSTU8 | glutathione S-transferase TAU 8 | chr3:2848407-2849226 REVERSE LENGTH=224	-0.483103	-0.762783	-0.536009	-0.749577	-0.888121	-1.56804	1.35072	1.21939	0.0148757	0.77142	0.163327	1.46791	25.4761	25.3349	25.4494	25.3416	25.2716	24.9284	26.4018	26.3355	25.7275	26.1094	25.8024	26.461				+	+		+	+		+	+		+	Cluster_5	6	23.2	50.328
Pg_S0230.11;Pg_S6692.5;Pg_S6692.1;Pg_S2634.16;Pg_S0181.13;Pg_S2865.1	Pg_S0230.11	Pg_S0230.11	KG_ISO_000302.367	KG_ISO_000302	P27560	Ribosome-inactivating protein saporin-3 (Fragment) OS=Saponaria officinalis GN=SAP3 PE=3 SV=1	-	-	-0.280501	-0.315049	-0.646568	-1.30236	-1.38235	-1.27847	1.14909	1.30449	1.07308	0.41897	0.529889	0.729784	27.2906	27.2744	27.1183	26.8097	26.772	26.8209	27.9634	28.0366	27.9277	27.6198	27.672	27.7661				+	+					+	+		+	Cluster_5	9	40	65.181
Pg_S4477.12;Pg_S2819.22;Pg_S7113.6;Pg_S4761.8;Pg_S5765.3;Pg_S6044.5;Pg_S1016.2;Pg_S5623.1;Pg_S0288.20;Pg_S1671.40	Pg_S4477.12;Pg_S2819.22;Pg_S7113.6;Pg_S4761.8	Pg_S4477.12;Pg_S2819.22;Pg_S7113.6;Pg_S4761.8	KG_ISO_022242.26920	KG_ISO_022242	Q2TA10	Ubiquitin-conjugating enzyme E2 D1 OS=Bos taurus GN=UBE2D1 PE=2 SV=1	AT2G36060.2	AT2G36060.2 | Symbols: MMZ3, UEV1C | MMS ZWEI homologue 3 | chr2:15143012-15143998 REVERSE LENGTH=146	-0.415944	0.117743	-0.669111	-0.869372	-1.68589	-1.47397	0.749605	0.524617	1.18684	0.920694	0.493006	1.12177	23.6589	23.8028	23.5907	23.5367	23.3166	23.3737	23.9732	23.9125	24.091	24.0193	23.904	24.0735											+		+	Cluster_5	4	35.6	16.559
Pg_S1416.42;Pg_S0292.30	Pg_S1416.42;Pg_S0292.30	Pg_S1416.42;Pg_S0292.30	KG_ISO_104176.148601	KG_ISO_104176	A2BN24	Proteasome subunit beta 1 OS=Hyperthermus butylicus (strain DSM 5456 / JCM 9403) GN=psmB1 PE=3 SV=1	AT2G27020.1	AT2G27020.1 | Symbols: PAG1 | 20S proteasome alpha subunit G1 | chr2:11528515-11530858 REVERSE LENGTH=249	-1.43615	-1.07004	-0.731883	-0.865203	-0.354432	-0.903047	0.54379	0.463845	0.614986	1.22243	1.3563	1.15941	24.6121	24.7104	24.8011	24.7653	24.9024	24.7552	25.1434	25.1219	25.1625	25.3255	25.3614	25.3086							+	+					+	Cluster_5	2	52.2	27.36
Pg_S4766.9;Pg_S7237.2;Pg_S4778.3;Pg_S4201.1;Pg_S0387.3;Pg_S0344.8;Pg_S1082.3;Pg_S0030.1;Pg_S0197.11	Pg_S4766.9;Pg_S7237.2;Pg_S4778.3	Pg_S4766.9;Pg_S7237.2;Pg_S4778.3	KG_ISO_000756.950	KG_ISO_000756	P83372	Citrate synthase, mitochondrial OS=Fragaria ananassa GN=MCSI PE=1 SV=1	AT3G58750.1	AT3G58750.1 | Symbols: CSY2 | citrate synthase 2 | chr3:21724564-21727458 REVERSE LENGTH=514	-1.20527	-1.62616	-0.855629	-0.920209	-0.00207994	-0.46336	0.376561	0.792967	1.4021	0.548628	0.688284	1.26417	23.1571	23.0274	23.2648	23.2449	23.5279	23.3857	23.6446	23.7729	23.9607	23.6976	23.7407	23.9182				+	+		+	+					+	Cluster_5	7	12.7	79.088
Pg_S8552.2	Pg_S8552.2	Pg_S8552.2	KG_ISO_046377.58479	KG_ISO_046377	Q920L1	Fatty acid desaturase 1 OS=Mus musculus GN=Fads1 PE=2 SV=1	AT5G53560.1	AT5G53560.1 | Symbols: ATB5-A, B5 #2, ATCB5-E, CB5-E | cytochrome B5 isoform E | chr5:21759628-21760353 FORWARD LENGTH=134	-1.52656	-0.669862	-1.37336	-0.301516	-0.571129	-0.718463	0.172904	0.971963	1.0541	1.03463	0.523157	1.40414	24.1868	24.5146	24.2454	24.6556	24.5524	24.496	24.8371	25.1429	25.1743	25.1669	24.9711	25.3083				+	+		+	+					+	Cluster_5	1	43.4	15.08
Pg_S1774.28;Pg_S0519.50;Pg_S2008.4;Pg_S3049.25	Pg_S1774.28;Pg_S0519.50	Pg_S1774.28;Pg_S0519.50	KG_ISO_113488.163920	KG_ISO_113488	Q9DC29	ATP-binding cassette sub-family B member 6, mitochondrial OS=Mus musculus GN=Abcb6 PE=1 SV=1	AT3G62150.1	AT3G62150.1 | Symbols: PGP21 | P-glycoprotein 21 | chr3:23008755-23013579 REVERSE LENGTH=1296	-0.762507	-0.528485	-1.39876	-1.11127	-0.665861	-1.09652	0.755501	0.970131	0.714881	0.908166	1.07669	1.13803	21.1326	21.4927	20.1537	20.596	21.2813	20.6187	23.4682	23.7985	23.4057	23.7031	23.9624	24.0568				+	+		+	+		+	+		+	Cluster_5	6	8.2	139.29
Pg_S4970.8;Pg_S3673.9	Pg_S4970.8;Pg_S3673.9	Pg_S4970.8;Pg_S3673.9	KG_ISO_114281.165445	KG_ISO_114281	-	-	-	-	-0.900663	-0.816732	-1.58787	-0.637668	-0.198389	-1.17143	1.03851	1.21847	1.22415	0.621907	0.636641	0.573076	20.7306	20.8658	19.6236	21.1542	21.8619	20.2944	23.8543	24.1442	24.1534	23.1832	23.207	23.1046	+	+		+	+		+	+		+	+	+	+	Cluster_5	2	14.1	18.85
Pg_S5512.5;Pg_S2572.11;Pg_S2572.10	Pg_S5512.5;Pg_S2572.11	Pg_S5512.5;Pg_S2572.11	KG_ISO_032467.38928	KG_ISO_032467	P9WNN3	Probable enoyl-CoA hydratase echA17 OS=Mycobacterium tuberculosis (strain ATCC 25618 / H37Rv) GN=echA17 PE=1 SV=1	AT4G29010.1	AT4G29010.1 | Symbols: AIM1 | Enoyl-CoA hydratase/isomerase family | chr4:14297312-14302016 REVERSE LENGTH=721	-0.800832	-0.57596	-1.14064	-0.696327	-1.1332	-1.15645	0.911836	0.448518	0.657136	1.0143	1.04638	1.42524	23.3687	23.4835	23.1952	23.422	23.199	23.1871	24.2429	24.0064	24.1129	24.2952	24.3116	24.505				+	+		+	+		+	+		+	Cluster_5	8	26.1	78.673
Pg_S1637.38	Pg_S1637.38	Pg_S1637.38	KG_ISO_087574.120645	KG_ISO_087574	Q2U5W8	Peptidyl-prolyl cis-trans isomerase-like 2 OS=Aspergillus oryzae (strain ATCC 42149 / RIB 40) GN=cyp8 PE=3 SV=1	AT2G16600.1	AT2G16600.1 | Symbols: ROC3 | rotamase CYP 3 | chr2:7200862-7201383 FORWARD LENGTH=173	-1.24169	-0.799943	-0.819996	-0.94433	-0.620729	-1.13447	0.835919	1.23528	0.493364	0.763332	1.25323	0.980044	25.3378	25.4825	25.4759	25.4352	25.5412	25.3729	26.0184	26.1492	25.9061	25.9946	26.155	26.0656				+	+		+	+			+		+	Cluster_5	2	37.2	18.067
Pg_S1075.12	Pg_S1075.12	Pg_S1075.12	KG_ISO_027993.33597	KG_ISO_027993	Q54H55	FAD-linked oxidoreductase DDB_G0289697 OS=Dictyostelium discoideum GN=DDB_G0289697 PE=2 SV=1	AT5G44390.1	AT5G44390.1 | Symbols: | FAD-binding Berberine family protein | chr5:17882329-17884906 REVERSE LENGTH=542	-1.13207	-0.604668	-0.660693	-1.03036	-1.17433	-0.995264	1.10473	1.10285	1.18446	0.736059	0.844643	0.624636	25.5023	25.6468	25.6314	25.5301	25.4907	25.5398	26.1151	26.1146	26.137	26.0141	26.0439	25.9836										+			+	Cluster_5	5	28.6	60.161
Pg_S0323.5;Pg_S1949.1;Pg_S3885.5	Pg_S0323.5	Pg_S0323.5	KG_ISO_006823.8397	KG_ISO_006823	Q9S9K4	Aspartic proteinase-like protein 2 OS=Arabidopsis thaliana GN=At1g65240 PE=1 SV=2	AT5G07030.1	AT5G07030.1 | Symbols: | Eukaryotic aspartyl protease family protein | chr5:2183600-2185717 REVERSE LENGTH=455	-1.24311	-0.896486	-0.913495	-0.882564	-0.885939	-0.849554	0.691437	0.786688	0.953035	1.20347	0.975395	1.06113	26.2387	26.3541	26.3484	26.3587	26.3576	26.3697	26.8827	26.9144	26.9698	27.0532	26.9773	27.0058				+	+		+	+			+		+	Cluster_5	3	33.3	47.234
Pg_S3843.11;Pg_S6363.5	Pg_S3843.11;Pg_S6363.5	Pg_S3843.11;Pg_S6363.5	KG_ISO_134147.201336	KG_ISO_134147	Q05736	Pathogenesis-related protein 1 OS=Asparagus officinalis GN=PR1 PE=2 SV=1	-	-	-0.961406	-0.739816	-0.636031	-1.09938	-1.03614	-1.18779	0.822896	0.863625	0.839827	0.908367	1.12155	1.10429	26.9726	27.1449	27.2256	26.8653	26.9144	26.7965	28.3603	28.392	28.3735	28.4268	28.5926	28.5792				+	+		+	+		+	+		+	Cluster_5	6	64.9	16.582
Pg_S2442.4;Pg_S4181.13;Pg_S2779.2	Pg_S2442.4;Pg_S4181.13	Pg_S2442.4;Pg_S4181.13	KG_ISO_036124.44202	KG_ISO_036124	Q54FQ1	Probable polyketide synthase 31 OS=Dictyostelium discoideum GN=pks31 PE=3 SV=1	AT4G13010.1	AT4G13010.1 | Symbols: | Oxidoreductase, zinc-binding dehydrogenase family protein | chr4:7600682-7602567 FORWARD LENGTH=329	-0.950604	-0.531031	-0.926889	-1.19262	-1.16531	-0.826081	0.686489	0.723351	0.934905	1.01056	1.34239	0.894841	26.3118	26.4366	26.3189	26.2399	26.248	26.3488	26.7985	26.8094	26.8723	26.8948	26.9935	26.8604											+		+	Cluster_5	11	63.8	34.569
Pg_S5425.10;Pg_S2797.10	Pg_S5425.10;Pg_S2797.10	Pg_S5425.10;Pg_S2797.10	KG_ISO_061359.79948	KG_ISO_061359	P85280	Nucleoside diphosphate kinase B (Fragments) OS=Merluccius merluccius GN=nme2 PE=1 SV=1	AT4G09320.1	AT4G09320.1 | Symbols: NDPK1 | Nucleoside diphosphate kinase family protein | chr4:5923424-5924366 FORWARD LENGTH=169	-0.823264	-0.712497	-0.541019	-1.18527	-0.97927	-1.30136	0.854555	0.676063	0.70296	1.40054	0.964398	0.944167	27.3634	27.3987	27.4532	27.2483	27.3138	27.2113	27.8973	27.8405	27.8491	28.071	27.9322	27.9258										+	+		+	Cluster_5	2	62.8	16.253
Pg_S6183.5;Pg_S4510.7	Pg_S6183.5;Pg_S4510.7	Pg_S6183.5;Pg_S4510.7	KG_ISO_056182.72593	KG_ISO_056182	Q05736	Pathogenesis-related protein 1 OS=Asparagus officinalis GN=PR1 PE=2 SV=1	-	-	-0.733322	-0.336473	-0.371556	-1.17075	-1.19964	-1.57054	0.73045	0.799737	0.809341	1.04762	1.09414	0.90098	29.1062	29.2819	29.2664	28.9126	28.8998	28.7356	29.7543	29.7849	29.7892	29.8947	29.9153	29.8298							+	+		+	+		+	Cluster_5	7	62.6	16.541
Pg_S2588.16;Pg_S3744.5	Pg_S2588.16;Pg_S3744.5	Pg_S2588.16;Pg_S3744.5	KG_ISO_065126.85475	KG_ISO_065126	Q49136	Phosphoenolpyruvate carboxylase OS=Methylobacterium extorquens (strain ATCC 14718 / DSM 1338 / AM1) GN=ppc PE=3 SV=2	AT3G14940.1	AT3G14940.1 | Symbols: ATPPC3, PPC3 | phosphoenolpyruvate carboxylase 3 | chr3:5025584-5029476 FORWARD LENGTH=968	0.0147888	-0.315262	-0.656277	-1.60757	-0.906663	-1.27057	0.343189	0.232879	0.246908	1.3736	1.4856	1.05937	24.8157	24.5811	24.3388	23.6628	24.1608	23.9022	25.0491	24.9707	24.9806	25.7813	25.8609	25.558	+		+				+	+		+	+	+	+	Cluster_5	8	38.3	110.13
Pg_S4405.7;Pg_S2473.26	Pg_S4405.7;Pg_S2473.26	Pg_S4405.7;Pg_S2473.26	KG_ISO_070057.92421	KG_ISO_070057	Q8KU07	NAD(P)H azoreductase OS=Xenophilus azovorans GN=azoB PE=1 SV=2	AT1G75280.1	AT1G75280.1 | Symbols: | NmrA-like negative transcriptional regulator family protein | chr1:28252030-28253355 FORWARD LENGTH=310	-0.462229	-0.383099	-0.377181	-1.41423	-1.17717	-1.45433	0.696428	0.520378	0.69476	1.15737	1.10161	1.09769	25.7826	25.8316	25.8353	25.1925	25.3395	25.1677	26.5007	26.3916	26.4997	26.7864	26.7519	26.7494				+	+		+	+		+	+		+	Cluster_5	10	42.5	33.909
Pg_S3083.17;Pg_S1240.41;Pg_S0594.2;Pg_S1106.55;Pg_S7026.7	Pg_S3083.17;Pg_S1240.41	Pg_S3083.17;Pg_S1240.41	KG_ISO_051028.65170	KG_ISO_051028	Q63AJ1	Kynurenine formamidase OS=Bacillus cereus (strain ZK / E33L) GN=kynB PE=3 SV=1	AT4G35220.1	AT4G35220.1 | Symbols: | Cyclase family protein | chr4:16752636-16753966 FORWARD LENGTH=272	0.237485	-0.148634	-0.423107	-1.42666	-1.23039	-0.794016	-0.12243	-0.567477	0.849645	1.61218	1.66923	0.344173	24.0321	23.9228	23.8451	23.5609	23.6165	23.7401	23.9302	23.8042	24.2055	24.4214	24.4375	24.0623											+		+	Cluster_5	6	27.7	31.221
Pg_S1034.10;Pg_S5389.12;Pg_S0160.17	Pg_S1034.10;Pg_S5389.12	Pg_S1034.10;Pg_S5389.12	KG_ISO_098851.139645	KG_ISO_098851	Q9W376	Neuferricin homolog OS=Drosophila melanogaster GN=CG12056 PE=2 SV=1	AT3G48890.1	AT3G48890.1 | Symbols: ATMP2, ATMAPR3, MSBP2, MAPR3 | membrane-associated progesterone binding protein 3 | chr3:18129669-18131353 FORWARD LENGTH=233	-0.298373	-0.973904	-0.115277	-0.978899	-1.29807	-1.24581	0.409356	0.412167	0.77349	0.681311	1.98221	0.651798	24.4123	24.2111	24.4668	24.2096	24.1146	24.1301	24.623	24.6239	24.7315	24.704	25.0914	24.6952											+		+	Cluster_5	4	44.2	23.636
Pg_S4568.18	Pg_S4568.18	Pg_S4568.18	KG_ISO_068276.90026	KG_ISO_068276	P25856	Glyceraldehyde-3-phosphate dehydrogenase GAPA1, chloroplastic OS=Arabidopsis thaliana GN=GAPA1 PE=1 SV=3	AT1G13440.1	AT1G13440.1 | Symbols: GAPC-2, GAPC2 | glyceraldehyde-3-phosphate dehydrogenase C2 | chr1:4608465-4610494 REVERSE LENGTH=338	0.474446	-0.512965	-0.789739	-0.851439	-1.17832	-1.49495	0.380421	-0.188279	0.730639	0.92588	1.89744	0.606872	25.6555	25.404	25.3335	25.3178	25.2346	25.1539	25.6315	25.4867	25.7207	25.7704	26.0179	25.6892											+		+	Cluster_5	2	62.2	36.785
Pg_S5653.7;Pg_S0509.16	Pg_S5653.7;Pg_S0509.16	Pg_S5653.7;Pg_S0509.16	KG_ISO_075552.99228	KG_ISO_075552	A4TS06	Acetyl-coenzyme A synthetase OS=Yersinia pestis (strain Pestoides F) GN=acs PE=3 SV=1	AT3G48990.1	AT3G48990.1 | Symbols: | AMP-dependent synthetase and ligase family protein | chr3:18159031-18161294 REVERSE LENGTH=514	-0.290717	0.0410971	0.304539	-0.612264	-2.59147	-0.907041	0.621517	0.569251	0.594214	0.792632	0.490672	0.98757	24.0483	24.2197	24.3558	23.8821	22.8595	23.7298	24.5196	24.4926	24.5055	24.608	24.452	24.7087	+		+							+	+		+	Cluster_5	9	22.9	56.253
Pg_S8430.1	Pg_S8430.1	Pg_S8430.1	KG_ISO_021833.26409	KG_ISO_021833	P52227	Thioredoxin OS=Chlamydophila caviae (strain GPIC) GN=trxA PE=3 SV=1	AT1G77510.1	AT1G77510.1 | Symbols: ATPDIL1-2, PDI6, ATPDI6, PDIL1-2 | PDI-like 1-2 | chr1:29126742-29129433 FORWARD LENGTH=508	-0.118712	-0.445432	0.368532	-1.36289	-1.74541	-0.939903	0.189702	1.19907	0.291102	0.712371	0.189506	1.66206	25.6633	25.5356	25.8536	25.1773	25.0278	25.3425	25.7837	26.178	25.8234	25.9879	25.7837	26.3589										+	+		+	Cluster_5	4	54.8	55.776
Pg_S1295.29;Pg_S3959.4	Pg_S1295.29;Pg_S3959.4	Pg_S1295.29;Pg_S3959.4	KG_ISO_028214.33865	KG_ISO_028214	Q9K7F3	Ferredoxin--NADP reductase OS=Bacillus halodurans (strain ATCC BAA-125 / DSM 18197 / FERM 7344 / JCM 9153 / C-125) GN=BH3408 PE=3 SV=1	AT2G17420.1	AT2G17420.1 | Symbols: NTRA, ATNTRA, NTR2 | NADPH-dependent thioredoxin reductase A | chr2:7564357-7566219 FORWARD LENGTH=378	0.0651973	0.147007	0.0912059	-0.8113	-0.44314	-2.61173	-0.00483693	0.171454	0.346741	0.913996	0.955787	1.17962	24.3695	24.3926	24.3768	24.1212	24.2255	23.6111	24.3496	24.3996	24.4492	24.6099	24.6218	24.6852											+		+	Cluster_5	6	41.9	35.388
Pg_S3022.27;Pg_S3098.2	Pg_S3022.27	Pg_S3022.27	KG_ISO_055368.71410	KG_ISO_055368	B4F6G1	Chromoplast-specific carotenoid-associated protein C2, chromoplast OS=Oncidium hybrid cultivar GN=CHRC2 PE=2 SV=1	AT2G35490.1	AT2G35490.1 | Symbols: | Plastid-lipid associated protein PAP / fibrillin family protein | chr2:14912309-14913797 REVERSE LENGTH=376	-0.733593	0.184648	0.571821	-1.72712	-1.05212	-1.27786	0.0252987	0.329264	0.459583	0.495953	1.58713	1.13699	25.1054	25.3674	25.4779	24.8219	25.0145	24.9501	25.322	25.4087	25.4459	25.4563	25.7676	25.6392											+		+	Cluster_5	7	24.5	40.358
Pg_S1921.14;Pg_S1660.11;Pg_S0803.5;Pg_S0250.5;Pg_S7550.1;Pg_S0573.3	Pg_S1921.14;Pg_S1660.11	Pg_S1921.14;Pg_S1660.11	KG_ISO_030601.36641	KG_ISO_030601	Q0HWN4	3-ketoacyl-CoA thiolase OS=Shewanella sp. (strain MR-7) GN=fadI PE=3 SV=1	AT2G33150.1	AT2G33150.1 | Symbols: PKT3, PED1, KAT2 | peroxisomal 3-ketoacyl-CoA thiolase 3 | chr2:14047814-14050983 REVERSE LENGTH=462	-0.537357	-0.164576	0.0612188	-1.56608	-1.32106	-1.03617	0.079918	0.244986	0.538805	0.739909	1.23244	1.72796	25.5138	25.615	25.6763	25.2344	25.301	25.3783	25.6814	25.7262	25.806	25.8606	25.9943	26.1289											+		+	Cluster_5	12	46.6	48.726
Pg_S2278.11;Pg_S2569.22	Pg_S2278.11	Pg_S2278.11	KG_ISO_012074.14843	KG_ISO_012074	Q9LMS5	GDSL esterase/lipase At1g18120 OS=Arabidopsis thaliana GN=At1g18120 PE=3 SV=1	AT5G45670.1	AT5G45670.1 | Symbols: | GDSL-like Lipase/Acylhydrolase superfamily protein | chr5:18528600-18530164 FORWARD LENGTH=362	0.427439	0.282398	0.251651	-2.00403	-0.604897	-1.3883	-0.0163946	-0.688287	0.64069	0.612873	1.16445	1.32241	24.7642	24.724	24.7155	24.0911	24.4784	24.2616	24.6413	24.4553	24.8232	24.8155	24.9682	25.0119											+		+	Cluster_5	7	34.9	40.341
Pg_S2289.12;Pg_S0500.19	Pg_S2289.12;Pg_S0500.19	Pg_S2289.12;Pg_S0500.19	KG_ISO_073234.95790	KG_ISO_073234	P57763	DNA polymerase sliding clamp 2 OS=Sulfurisphaera ohwakuensis GN=pcn2 PE=3 SV=1	AT2G29570.1	AT2G29570.1 | Symbols: PCNA2, ATPCNA2 | proliferating cell nuclear antigen 2 | chr2:12650139-12651598 REVERSE LENGTH=264	0.0700406	-0.289898	-0.534781	-1.55868	-1.33438	-0.528465	0.019395	0.124454	-0.0482439	1.95712	0.933868	1.18957	24.492	24.381	24.3055	23.9898	24.059	24.3074	24.4764	24.5088	24.4555	25.0738	24.7583	24.8372											+		+	Cluster_5	2	45.5	29.245
Pg_S1518.44	Pg_S1518.44	Pg_S1518.44	KG_ISO_004227.5234	KG_ISO_004227	Q9ZTA1	2-oxoglutarate-dependent dioxygenase AOP3 OS=Arabidopsis thaliana GN=AOP3 PE=2 SV=1	AT3G19000.1	AT3G19000.1 | Symbols: | 2-oxoglutarate (2OG) and Fe(II)-dependent oxygenase superfamily protein | chr3:6553668-6554987 REVERSE LENGTH=352	-0.331692	0.151803	0.126916	-1.49845	-1.13089	-1.26205	-0.0238308	-0.281051	0.154784	1.44991	1.19733	1.44722	25.1579	25.3494	25.3395	24.6959	24.8414	24.7895	25.2798	25.178	25.3506	25.8634	25.7634	25.8624											+		+	Cluster_5	3	35.2	36.977
Pg_S1750.10;Pg_S0171.11;Pg_S3411.17;Pg_S4378.14	Pg_S1750.10;Pg_S0171.11	Pg_S1750.10;Pg_S0171.11	KG_ISO_118273.172511	KG_ISO_118273	Q0TLF3	3-hydroxyacyl-[acyl-carrier-protein] dehydratase FabZ OS=Escherichia coli O6:K15:H31 (strain 536 / UPEC) GN=fabZ PE=3 SV=1	AT5G10160.1	AT5G10160.1 | Symbols: | Thioesterase superfamily protein | chr5:3185819-3187159 FORWARD LENGTH=219	-0.493896	-0.150981	0.200925	-1.19009	-1.21001	-0.946529	-0.489719	-0.109379	0.064988	0.948769	1.86392	1.512	23.9206	24.0623	24.2078	23.6329	23.6247	23.7336	23.9223	24.0795	24.1516	24.5168	24.895	24.7496							+	+			+	+	+	Cluster_5	6	40.5	19.365
Pg_S3155.9	Pg_S3155.9	Pg_S3155.9	KG_ISO_022380.27085	KG_ISO_022380	Q18785	MIF-like protein mif-2 OS=Caenorhabditis elegans GN=mif-2 PE=3 SV=1	AT5G01650.2	AT5G01650.2 | Symbols: | Tautomerase/MIF superfamily protein | chr5:243067-244033 REVERSE LENGTH=122	-0.255801	-0.219684	0.507545	-1.69136	-0.753884	-1.09215	-0.340311	0.32725	-0.52314	1.34962	1.5271	1.16482	26.2652	26.2762	26.4969	25.8296	26.1141	26.0114	26.2396	26.4422	26.1841	26.7524	26.8062	26.6963											+		+	Cluster_5	4	24.7	19.486
Pg_S0710.14;Pg_S2779.3	Pg_S0710.14;Pg_S2779.3	Pg_S0710.14;Pg_S2779.3	KG_ISO_036124.44202	KG_ISO_036124	Q54FQ1	Probable polyketide synthase 31 OS=Dictyostelium discoideum GN=pks31 PE=3 SV=1	AT4G13010.1	AT4G13010.1 | Symbols: | Oxidoreductase, zinc-binding dehydrogenase family protein | chr4:7600682-7602567 FORWARD LENGTH=329	-0.588637	0.317504	0.755109	-1.17184	-1.53684	-1.68543	0.431426	0.626742	0.955634	-0.0545445	0.909662	1.04121	22.1789	22.4779	22.6223	21.9865	21.866	21.817	22.5155	22.5799	22.6884	22.3551	22.6733	22.7167										+	+		+	Cluster_5	6	32.7	34.569
Pg_S0810.46;Pg_S3379.2	Pg_S0810.46;Pg_S3379.2	Pg_S0810.46;Pg_S3379.2	KG_ISO_000007.9	KG_ISO_000007	Q54WM4	Eukaryotic translation initiation factor 3 subunit G OS=Dictyostelium discoideum GN=eif3G PE=3 SV=1	AT1G48920.1	AT1G48920.1 | Symbols: ATNUC-L1, PARL1, NUC-L1 | nucleolin like 1 | chr1:18098186-18101422 FORWARD LENGTH=557	0.63548	0.701882	0.704727	-0.368748	-1.74163	-2.30301	0.349042	0.282731	0.315735	0.787518	0.387739	0.248541	23.9727	24.0575	24.0611	22.6911	20.939	20.2225	23.6072	23.5225	23.5647	24.1668	23.6565	23.4789	+		+							+	+		+	Cluster_5	8	15.6	74.892
Pg_S1935.30;Pg_S2316.11;Pg_S0614.62;Pg_S0534.20	Pg_S1935.30;Pg_S2316.11;Pg_S0614.62;Pg_S0534.20	Pg_S1935.30;Pg_S2316.11;Pg_S0614.62;Pg_S0534.20	KG_ISO_004650.5739	KG_ISO_004650	Q9T0H7	Histone H2A.8 OS=Arabidopsis thaliana GN=At4g13570 PE=1 SV=1	AT5G02560.2	AT5G02560.2 | Symbols: HTA12 | histone H2A 12 | chr5:575437-576456 FORWARD LENGTH=177	0.0379	-0.442286	0.168529	-0.656188	-1.70353	-1.82417	0.398876	0.355705	0.668434	1.33465	0.499822	1.16226	26.9021	26.3458	27.0534	26.098	24.8846	24.7448	27.3203	27.2703	27.6326	28.4044	27.4372	28.2047	+		+	+	+		+	+		+	+	+	+	Cluster_5	1	17.2	26.412
Pg_S2748.7;Pg_S3741.1;Pg_S3741.2;Pg_S3325.2	Pg_S2748.7;Pg_S3741.1	Pg_S2748.7;Pg_S3741.1	KG_ISO_005048.6217	KG_ISO_005048	Q9FMG1	Metacaspase-3 OS=Arabidopsis thaliana GN=AMC3 PE=2 SV=1	AT1G79340.1	AT1G79340.1 | Symbols: AtMC4, MC4 | metacaspase 4 | chr1:29842849-29844368 FORWARD LENGTH=418	0.438222	-0.532528	0.763465	-1.2316	-1.57469	-1.51077	0.105507	0.449721	-0.0761834	0.937968	1.30928	0.921621	25.5534	25.0943	25.7072	24.7637	24.6014	24.6317	25.396	25.5588	25.3101	25.7897	25.9653	25.782	+		+							+	+		+	Cluster_5	9	36.3	45.572
Pg_S1590.24;Pg_S2148.4;Pg_S3744.2;Pg_S3628.14;Pg_S0053.12;Pg_S2177.4	Pg_S1590.24;Pg_S2148.4;Pg_S3744.2;Pg_S3628.14	Pg_S1590.24;Pg_S2148.4;Pg_S3744.2;Pg_S3628.14	KG_ISO_043196.54134	KG_ISO_043196	Q6FQK7	Ubiquitin-conjugating enzyme E2 6 OS=Candida glabrata (strain ATCC 2001 / CBS 138 / JCM 3761 / NBRC 0622 / NRRL Y-65) GN=UBC6 PE=3 SV=1	AT1G78870.1	AT1G78870.1 | Symbols: UBC35, UBC13A | ubiquitin-conjugating enzyme 35 | chr1:29650589-29652203 FORWARD LENGTH=154	0.0055983	0.666935	0.331244	-1.59168	-1.46697	-1.47732	0.258358	0.16313	-0.113267	1.02763	1.13931	1.05703	24.2416	24.4969	24.3673	23.625	23.6731	23.6691	24.3392	24.3024	24.1957	24.6362	24.6793	24.6475	+		+							+	+		+	Cluster_5	1	48.4	17.234
Pg_S7176.2;Pg_S1199.15	Pg_S7176.2;Pg_S1199.15	Pg_S7176.2;Pg_S1199.15	KG_ISO_135168.201869	KG_ISO_135168	O81866	Protein PHLOEM PROTEIN 2-LIKE A2 OS=Arabidopsis thaliana GN=PP2A2 PE=2 SV=1	AT1G33920.1	AT1G33920.1 | Symbols: ATPP2-A4, PP2-A4 | phloem protein 2-A4 | chr1:12319905-12320870 FORWARD LENGTH=165	-0.093884	0.26156	0.133731	-1.60343	-1.46936	-1.52226	0.261427	0.491593	0.369547	1.25349	0.933851	0.983727	25.4985	25.7082	25.6328	24.6079	24.687	24.6558	25.7081	25.8439	25.7719	26.2934	26.1048	26.1342	+		+							+	+		+	Cluster_5	4	40.4	18.72
Pg_S1988.1;Pg_S5962.1;Pg_S3015.1;Pg_S0358.27;Pg_S0785.21	Pg_S1988.1;Pg_S5962.1	Pg_S1988.1;Pg_S5962.1	KG_ISO_064913.85109	KG_ISO_064913	Q8X151	Linoleate 11-lipoxygenase OS=Gaeumannomyces graminis var. avenae PE=1 SV=1	AT1G55020.1	AT1G55020.1 | Symbols: LOX1, ATLOX1 | lipoxygenase 1 | chr1:20525798-20530143 FORWARD LENGTH=859	0.0146982	0.148794	0.0368525	-1.37141	-1.74512	-1.50604	0.309307	0.467798	0.891123	0.607767	1.05288	1.09334	24.5263	24.5897	24.5368	23.8713	23.6947	23.8076	24.6655	24.7404	24.9405	24.8066	25.0169	25.036	+		+							+	+		+	Cluster_5	15	22.7	99.394
Pg_S6197.2;Pg_S5190.1;Pg_S3575.1	Pg_S6197.2	Pg_S6197.2	KG_ISO_032535.39040	KG_ISO_032535	Q9LIB3	BAG family molecular chaperone regulator 8, chloroplastic OS=Arabidopsis thaliana GN=BAG1 PE=1 SV=1	AT5G62390.1	AT5G62390.1 | Symbols: ATBAG7, BAG7 | BCL-2-associated athanogene 7 | chr5:25052377-25054170 REVERSE LENGTH=446	0.286843	0.695625	0.67424	-1.38204	-1.70633	-1.76979	0.569624	0.55612	0.223481	0.410935	0.97976	0.461528	23.9402	24.0847	24.0772	23.3502	23.2355	23.2131	24.0402	24.0354	23.9178	23.9841	24.1852	24.002	+		+							+	+		+	Cluster_5	4	20.1	46.311
Pg_S2590.16;Pg_S4045.6;Pg_S9255.1;Pg_S2894.4;Pg_S0051.8;Pg_S3327.15;Pg_S2721.3	Pg_S2590.16;Pg_S4045.6	Pg_S2590.16;Pg_S4045.6	KG_ISO_044012.55244	KG_ISO_044012	Q73VC7	Probable enoyl-CoA hydratase echA17 OS=Mycobacterium paratuberculosis (strain ATCC BAA-968 / K-10) GN=echA17 PE=3 SV=1	AT4G29010.1	AT4G29010.1 | Symbols: AIM1 | Enoyl-CoA hydratase/isomerase family | chr4:14297312-14302016 REVERSE LENGTH=721	0.121541	0.146018	-0.0174842	-1.45498	-1.42184	-1.78605	0.517418	0.769637	0.509831	0.477161	1.05916	1.0796	25.1923	25.2016	25.1395	24.593	24.6056	24.4672	25.3428	25.4387	25.3399	25.3275	25.5487	25.5565	+		+							+	+		+	Cluster_5	9	25.4	78.144
Pg_S3393.8	Pg_S3393.8	Pg_S3393.8	KG_ISO_028013.33622	KG_ISO_028013	Q0IU52	Aspartic proteinase Asp1 OS=Oryza sativa subsp. japonica GN=ASP1 PE=2 SV=1	AT1G25510.1	AT1G25510.1 | Symbols: | Eukaryotic aspartyl protease family protein | chr1:8959372-8960823 REVERSE LENGTH=483	0.235383	-0.385782	-0.378142	-1.05941	-0.92105	-1.87793	0.832771	0.685061	-0.301675	0.453022	1.39991	1.31783	24.3924	24.1688	24.1715	23.9262	23.976	23.6316	24.6074	24.5543	24.199	24.4707	24.8116	24.7821										+	+		+	Cluster_5	2	23.7	52.999
Pg_S8280.3	Pg_S8280.3	Pg_S8280.3	KG_ISO_006893.8491	KG_ISO_006893	Q03965	Chlorophyll a-b binding protein L1818, chloroplastic OS=Chlamydomonas moewusii GN=L1818 PE=2 SV=1	AT2G05070.1	AT2G05070.1 | Symbols: LHCB2.2, LHCB2 | photosystem II light harvesting complex gene 2.2 | chr2:1799436-1800329 REVERSE LENGTH=265	0.49003	0.518276	0.869275	-0.530181	-0.69688	-1.19392	-1.13826	-0.858143	-1.05606	0.960478	1.2958	1.33959	28.8672	28.8753	28.9761	28.5744	28.5265	28.3839	28.3998	28.4802	28.4234	29.0023	29.0985	29.1111												+	+	Cluster_5	2	50.2	28.599
Pg_S6522.3;Pg_S5827.5	Pg_S6522.3;Pg_S5827.5	Pg_S6522.3;Pg_S5827.5	KG_ISO_018208.22170	KG_ISO_018208	Q54CL0	Apoptosis inhibitor 5 homolog OS=Dictyostelium discoideum GN=api5 PE=3 SV=1	AT2G34040.1	AT2G34040.1 | Symbols: | Apoptosis inhibitory protein 5 (API5) | chr2:14377957-14382246 REVERSE LENGTH=553	-0.159135	1.05861	0.726709	-0.687497	-0.317098	-0.115455	-1.32385	-1.09213	-1.34649	1.5571	1.08704	0.612197	22.895	23.5538	23.3742	22.6092	22.8096	22.9187	22.2649	22.3903	22.2527	23.8235	23.5692	23.3123				+		+					+	+	+	Cluster_5	1	11.8	61.528
Pg_S8474.2;Pg_S5466.2	Pg_S8474.2;Pg_S5466.2	Pg_S8474.2;Pg_S5466.2	KG_ISO_046160.58185	KG_ISO_046160	A8MJY9	50S ribosomal protein L31 OS=Alkaliphilus oremlandii (strain OhILAs) GN=rpmE PE=3 SV=1	AT1G75350.1	AT1G75350.1 | Symbols: emb2184 | Ribosomal protein L31 | chr1:28272163-28272687 FORWARD LENGTH=144	1.17526	0.986784	0.577481	-0.533249	-0.549271	-0.87969	-1.46416	-1.42548	-0.583798	0.896612	0.977251	0.822263	24.2037	23.9359	23.3542	21.7757	21.7529	21.2833	20.4527	20.5077	21.7038	23.8077	23.9223	23.7021	+		+	+		+				+	+	+	+	Cluster_5	3	33.3	15.256
Pg_S0219.56	Pg_S0219.56	Pg_S0219.56	KG_ISO_032053.38331	KG_ISO_032053	P50126	NADPH--cytochrome P450 reductase OS=Candida maltosa GN=NCP1 PE=2 SV=1	AT5G66190.1	AT5G66190.1 | Symbols: ATLFNR1, FNR1 | ferredoxin-NADP(+)-oxidoreductase 1 | chr5:26451203-26453012 REVERSE LENGTH=360	0.30769	0.320636	0.328592	-0.304179	-1.0457	0.444043	-1.12554	-1.32766	-1.30436	1.22503	1.26324	1.21821	27.382	27.3853	27.3872	27.2302	27.0462	27.4159	27.0264	26.9763	26.9821	27.6096	27.6191	27.6079												+	+	Cluster_5	1	48.9	40.243
Pg_S1750.9	Pg_S1750.9	Pg_S1750.9	KG_ISO_053241.68278	KG_ISO_053241	Q39709	Fucoxanthin-chlorophyll a-c binding protein, chloroplastic OS=Isochrysis galbana GN=FCP PE=1 SV=1	AT1G15820.1	AT1G15820.1 | Symbols: LHCB6, CP24 | light harvesting complex photosystem II subunit 6 | chr1:5446685-5447676 REVERSE LENGTH=258	0.457762	0.601557	0.649874	-0.626491	-0.612365	-0.133586	-1.42585	-1.12403	-1.32213	1.13206	1.14171	1.26149	28.2929	28.3562	28.3774	27.8159	27.8221	28.0328	27.4643	27.597	27.5099	28.5895	28.5938	28.6465				+		+					+	+	+	Cluster_5	3	42.4	27.813
Pg_S4930.12;Pg_S3550.13;Pg_S7546.2;Pg_S5182.4;Pg_S1815.20;Pg_S0093.24	Pg_S4930.12;Pg_S3550.13	Pg_S4930.12;Pg_S3550.13	KG_ISO_003415.4196	KG_ISO_003415	Q5HHD1	Putative peptidyl-prolyl cis-trans isomerase OS=Staphylococcus aureus (strain COL) GN=SACOL0957 PE=3 SV=1	AT2G29960.1	AT2G29960.1 | Symbols: CYP5, ATCYP5, CYP19-4 | cyclophilin 5 | chr2:12769183-12770528 REVERSE LENGTH=201	0.760483	0.209363	0.540291	-0.755016	-0.909108	-0.796404	-0.646355	-1.36195	-0.776185	1.40953	1.65744	0.667913	25.7134	25.5386	25.6436	25.2329	25.184	25.2197	25.2673	25.0404	25.2262	25.9192	25.9978	25.684											+	+	+	Cluster_5	8	39.4	22.262
Pg_S0447.17;Pg_S3713.24	Pg_S0447.17	Pg_S0447.17	KG_ISO_088293.121880	KG_ISO_088293	P9WNH2	Uncharacterized protein MT2788 OS=Mycobacterium tuberculosis (strain CDC 1551 / Oshkosh) GN=MT2788 PE=3 SV=1	AT2G18360.1	AT2G18360.1 | Symbols: | alpha/beta-Hydrolases superfamily protein | chr2:7976848-7979221 REVERSE LENGTH=313	0.979873	0.519887	0.220911	-1.20805	-0.355829	-1.8691	-0.253001	-0.990971	-0.155764	1.45435	1.03113	0.626559	25.4134	25.0926	24.8842	23.8878	24.482	23.4269	24.5537	24.0392	24.6215	25.7442	25.4491	25.167	+		+	+		+					+	+	+	Cluster_5	7	41	31.773
Pg_S3338.9	Pg_S3338.9	Pg_S3338.9	#N/A	#N/A	#N/A	#N/A	#N/A	#N/A	0.721954	0.732246	0.825437	-1.28524	-1.62746	-1.35113	0.268024	-0.89711	0.65383	0.902868	1.0067	0.0498862	24.1523	24.1668	24.2978	21.3294	20.8481	21.2367	23.5139	21.8753	24.0565	24.4067	24.5527	23.2071	+		+	+		+				+	+	+	+	Cluster_5	1	31.9	10.126
Pg_S0654.5;Pg_S0857.18;Pg_S3406.4;Pg_S2105.5	Pg_S0654.5;Pg_S0857.18;Pg_S3406.4;Pg_S2105.5	Pg_S0654.5;Pg_S0857.18;Pg_S3406.4;Pg_S2105.5	KG_ISO_038961.48192	KG_ISO_038961	P90761	Putative stoned B-like protein OS=Caenorhabditis elegans GN=unc-41 PE=3 SV=2	AT5G46630.2	AT5G46630.2 | Symbols: | Clathrin adaptor complexes medium subunit family protein | chr5:18920580-18923060 FORWARD LENGTH=441	0.780637	0.954432	0.665109	-2.00674	-1.07424	-1.37496	0.805493	-0.470387	0.673892	-0.0792222	0.589364	0.536617	22.5865	22.7372	22.4863	20.1693	20.978	20.7172	22.608	21.5016	22.4939	21.8408	22.4206	22.3749	+		+							+	+		+	Cluster_5	4	9.5	48.637
Pg_S7201.2	Pg_S7201.2	Pg_S7201.2	KG_ISO_008796.10818	KG_ISO_008796	Q6D8S1	Nitric oxide reductase FlRd-NAD(+) reductase OS=Pectobacterium atrosepticum (strain SCRI 1043 / ATCC BAA-672) GN=norW PE=3 SV=1	AT3G52880.2	AT3G52880.2 | Symbols: ATMDAR1, MDAR1 | monodehydroascorbate reductase 1 | chr3:19601477-19604366 REVERSE LENGTH=466	0.729427	0.864634	0.520195	-1.19128	-1.31674	-1.53874	0.67496	-1.06028	0.468576	-0.184218	1.13566	0.897806	23.9927	24.1628	23.7296	21.5773	21.4196	21.1404	23.9242	21.7421	23.6647	22.8438	24.5036	24.2045	+		+	+		+				+	+	+	+	Cluster_5	3	40.4	61.37
Pg_S1756.16;Pg_S1000.1	Pg_S1756.16	Pg_S1756.16	KG_ISO_005047.6216	KG_ISO_005047	C5P436	MICOS complex subunit MIC60 OS=Coccidioides posadasii (strain C735) GN=MIC60 PE=3 SV=1	AT4G39690.1	AT4G39690.1 | Symbols: | FUNCTIONS IN: molecular_function unknown; INVOLVED IN: biological_process unknown; LOCATED IN: mitochondrion; EXPRESSED IN: 26 plant structures; EXPRESSED DURING: 14 growth stages; CONTAINS InterPro DOMAIN/s: Mitochondrial inner membrane protein Mitofilin (InterPro:IPR019133); Has 30201 Blast hits to 17322 proteins in 780 species: Archae - 12; Bacteria - 1396; Metazoa - 1…	-0.503202	1.24273	0.094449	-1.23943	-1.11344	-0.649818	-0.543282	-0.386718	-0.711599	0.948943	1.27254	1.58882	22.8809	23.5377	23.1057	22.6039	22.6513	22.8257	22.8658	22.9247	22.8025	23.4271	23.5489	23.6678											+	+	+	Cluster_5	2	11.7	73.399
Pg_S0765.9	Pg_S0765.9	Pg_S0765.9	KG_ISO_024322.29363	KG_ISO_024322	P84854	Ribosome-inactivating protein PD-L3/PD-L4 OS=Phytolacca dioica PE=1 SV=2	-	-	0.510483	0.394734	0.281755	-1.86586	-1.55031	-1.26925	0.273328	0.281711	0.146947	0.95456	0.585409	1.25649	25.7141	25.6344	25.5566	24.0786	24.2957	24.4892	25.5508	25.5566	25.4639	26.0197	25.7656	26.2275	+		+							+	+		+	Cluster_5	3	36	57.12
Pg_S2123.28	Pg_S2123.28	Pg_S2123.28	KG_ISO_085708.117421	KG_ISO_085708	P0CAN8	NTF2-related export protein 1 OS=Schizosaccharomyces pombe (strain 972 / ATCC 24843) GN=nxt1 PE=3 SV=1	AT1G27310.1	AT1G27310.1 | Symbols: NTF2A | nuclear transport factor 2A | chr1:9484615-9485790 REVERSE LENGTH=122	0.656056	0.891765	0.356167	-1.8501	-1.15082	-1.06234	-0.207451	0.72443	-0.703219	0.714976	0.156179	1.47436	25.4441	25.5188	25.3492	24.6509	24.8722	24.9002	25.1708	25.4658	25.0139	25.4628	25.2859	25.7032	+		+								+		+	Cluster_5	1	36.8	12.71
Pg_S1345.26;Pg_S2428.22;Pg_S3498.4;Pg_S5521.6	Pg_S1345.26;Pg_S2428.22	Pg_S1345.26;Pg_S2428.22	KG_ISO_028246.33900	KG_ISO_028246	P42731	Polyadenylate-binding protein 2 OS=Arabidopsis thaliana GN=PAB2 PE=1 SV=1	AT5G37720.1	AT5G37720.1 | Symbols: ALY4 | ALWAYS EARLY 4 | chr5:14981805-14983978 REVERSE LENGTH=288	0.678636	0.341704	0.101063	-1.92316	-0.986401	-0.666684	0.0338085	-0.364247	-0.841757	1.42054	1.13389	1.0726	22.6962	22.4427	22.2617	20.7388	21.4436	21.6841	22.2111	21.9116	21.5524	23.2544	23.0387	22.9926	+		+				+	+		+	+	+	+	Cluster_5	3	14.3	30.722
Pg_S4137.2;Pg_S3062.7	Pg_S4137.2;Pg_S3062.7	Pg_S4137.2;Pg_S3062.7	KG_ISO_054377.69998	KG_ISO_054377	Q39709	Fucoxanthin-chlorophyll a-c binding protein, chloroplastic OS=Isochrysis galbana GN=FCP PE=1 SV=1	AT3G54890.1	AT3G54890.1 | Symbols: LHCA1 | photosystem I light harvesting complex gene 1 | chr3:20339706-20340922 REVERSE LENGTH=241	0.336082	0.936703	0.598016	-1.57324	-1.24281	-1.13935	-0.449317	-0.295247	-0.52477	1.2304	1.08647	1.03707	28.7274	28.9205	28.8116	28.1137	28.2199	28.2532	28.475	28.5245	28.4507	29.0149	28.9686	28.9528	+		+								+		+	Cluster_5	7	27.9	26.362
Pg_S7121.2	Pg_S7121.2	Pg_S7121.2	KG_ISO_072636.95202	KG_ISO_072636	P62482	Voltage-gated potassium channel subunit beta-2 OS=Mus musculus GN=Kcnab2 PE=2 SV=1	AT1G59960.1	AT1G59960.1 | Symbols: | NAD(P)-linked oxidoreductase superfamily protein | chr1:22071410-22073067 REVERSE LENGTH=326	0.445356	1.08649	1.38895	-1.16133	-1.31474	-1.27724	-0.835097	-0.0839601	-0.30041	0.642782	0.0790212	1.33017	24.2495	24.5181	24.6448	23.5762	23.512	23.5277	23.7129	24.0277	23.937	24.3322	24.096	24.6202	+		+								+		+	Cluster_5	2	30.3	35.943
Pg_S0664.31;Pg_S4540.3	Pg_S0664.31	Pg_S0664.31	KG_ISO_062517.81621	KG_ISO_062517	Q597F1	Cytochrome b OS=Macrotus waterhousii GN=MT-CYB PE=3 SV=1	ATCG00020.1	ATCG00020.1 | Symbols: PSBA | photosystem II reaction center protein A | chrC:383-1444 REVERSE LENGTH=353	0.398433	0.975308	1.0785	-1.24486	-1.44132	-1.46933	-0.059978	-0.722098	-5.50146e-05	0.583602	0.585659	1.31615	29.643	29.8014	29.8297	29.192	29.1381	29.1304	29.5172	29.3355	29.5337	29.6939	29.6944	29.8949	+		+								+		+	Cluster_5	4	10.7	52.15
Pg_S0232.56	Pg_S0232.56	Pg_S0232.56	KG_ISO_074685.97929	KG_ISO_074685	Q03965	Chlorophyll a-b binding protein L1818, chloroplastic OS=Chlamydomonas moewusii GN=L1818 PE=2 SV=1	AT3G08940.2	AT3G08940.2 | Symbols: LHCB4.2 | light harvesting complex photosystem II | chr3:2717717-2718665 FORWARD LENGTH=287	1.24733	0.785129	0.633236	-1.16923	-1.34317	-1.25384	-0.689104	-0.4978	-0.523087	0.767808	0.946235	1.09648	31.8674	31.7055	31.6523	31.0209	30.96	30.9913	31.1891	31.2561	31.2472	31.6994	31.7619	31.8146	+		+								+		+	Cluster_5	2	52.5	30.826
Pg_S8941.1;Pg_S8126.2;Pg_S8126.3	Pg_S8941.1;Pg_S8126.2	Pg_S8941.1;Pg_S8126.2	KG_ISO_000905.1134	KG_ISO_000905	Q32C11	S-adenosylmethionine synthase OS=Shigella dysenteriae serotype 1 (strain Sd197) GN=metK PE=3 SV=1	AT4G01850.1	AT4G01850.1 | Symbols: SAM-2, MAT2, SAM2, AtSAM2 | S-adenosylmethionine synthetase 2 | chr4:796298-797479 REVERSE LENGTH=393	0.826647	0.742538	0.608828	-1.19134	-1.8699	-1.06043	-0.347326	-0.186656	0.0767398	-0.120193	1.24484	1.27626	22.6701	22.6035	22.4978	21.0742	20.5376	21.1777	21.7416	21.8687	22.077	21.9213	23.0008	23.0256	+		+	+		+				+	+	+	+	Cluster_5	2	49.4	43.16
Pg_S0429.2;Pg_S1185.14;Pg_S2231.2	Pg_S0429.2;Pg_S1185.14	Pg_S0429.2;Pg_S1185.14	KG_ISO_094529.132632	KG_ISO_094529	Q4G395	Photosystem II D2 protein OS=Emiliania huxleyi GN=psbD PE=3 SV=1	ATCG00280.1	ATCG00280.1 | Symbols: PSBC | photosystem II reaction center protein C | chrC:33720-35141 FORWARD LENGTH=473	0.50336	1.41684	1.32093	-1.40788	-1.38093	-1.51959	-0.0843519	-0.0972642	-0.132905	0.172379	0.624663	0.584755	31.5339	31.7512	31.7284	31.0794	31.0858	31.0528	31.3942	31.3911	31.3826	31.4552	31.5628	31.5533	+		+										+	Cluster_5	6	46.8	17.135
Pg_S2159.2	Pg_S2159.2	Pg_S2159.2	KG_ISO_034823.42312	KG_ISO_034823	P84988	Chlorophyll a-b binding protein 1, chloroplastic (Fragments) OS=Populus euphratica PE=1 SV=1	AT4G10340.1	AT4G10340.1 | Symbols: LHCB5 | light harvesting complex of photosystem II 5 | chr4:6408200-6409496 FORWARD LENGTH=280	0.188471	1.20015	1.17708	-1.35665	-1.40987	-1.37309	-0.565296	-0.0638795	-0.187869	0.506759	1.07277	0.811421	26.9828	27.4424	27.4319	26.281	26.2568	26.2735	26.6404	26.8682	26.8119	27.1274	27.3845	27.2658	+		+								+		+	Cluster_5	1	50.3	30.541
Pg_S0509.13	Pg_S0509.13	Pg_S0509.13	KG_ISO_000149.181	KG_ISO_000149	Q6FQI1	Inositol-3-phosphate synthase OS=Candida glabrata (strain ATCC 2001 / CBS 138 / JCM 3761 / NBRC 0622 / NRRL Y-65) GN=INO1 PE=3 SV=1	AT2G22240.1	AT2G22240.1 | Symbols: ATMIPS2, MIPS2, ATIPS2 | myo-inositol-1-phosphate synthase 2 | chr2:9451901-9453938 REVERSE LENGTH=510	1.06664	0.976987	1.33407	-1.47622	-1.35835	-1.22935	-0.655438	-0.392931	0.143998	0.332724	0.836057	0.421828	24.8703	24.8414	24.9566	24.0496	24.0876	24.1293	24.3145	24.3992	24.5725	24.6334	24.7959	24.6622	+		+								+		+	Cluster_5	2	44.1	56.359
Pg_S5751.1;Pg_S3321.6;Pg_S0215.4;Pg_S3363.7;Pg_S0413.5;Pg_S1519.1;Pg_S3551.1	Pg_S5751.1;Pg_S3321.6;Pg_S0215.4;Pg_S3363.7;Pg_S0413.5;Pg_S1519.1;Pg_S3551.1	Pg_S5751.1;Pg_S3321.6;Pg_S0215.4;Pg_S3363.7;Pg_S0413.5;Pg_S1519.1;Pg_S3551.1	KG_ISO_043177.54108	KG_ISO_043177	P24521	Phosphomevalonate kinase OS=Saccharomyces cerevisiae (strain ATCC 204508 / S288c) GN=ERG8 PE=1 SV=2	AT1G31910.1	AT1G31910.1 | Symbols: | GHMP kinase family protein | chr1:11459050-11461649 FORWARD LENGTH=505	-1.15412	-0.659809	-0.229764	0.527715	-0.0787531	-1.1907	-0.727101	-1.00075	0.378767	1.11353	1.52811	1.49288	20.0779	20.596	21.0467	21.8406	21.2049	20.0396	20.5254	20.2386	21.6845	22.4545	22.889	22.8521							+	+			+	+	+	Cluster_6	2	8.4	54.817
Pg_S0835.4;Pg_S0595.19	Pg_S0835.4;Pg_S0595.19	Pg_S0835.4;Pg_S0595.19	KG_ISO_049638.63145	KG_ISO_049638	Q39KX9	ATP synthase subunit delta OS=Burkholderia sp. (strain 383) GN=atpH PE=3 SV=1	AT4G09650.1	AT4G09650.1 | Symbols: ATPD | ATP synthase delta-subunit gene | chr4:6100799-6101503 FORWARD LENGTH=234	-1.55658	0.599003	-0.76058	0.188253	0.0785412	0.114367	-0.869763	-0.978932	-0.742395	1.01073	1.31362	1.60373	28.0438	28.6418	28.2646	28.5279	28.4974	28.5074	28.2343	28.2041	28.2697	28.7561	28.8401	28.9206												+	+	Cluster_6	8	38.3	26.426
Pg_S5052.3	Pg_S5052.3	Pg_S5052.3	KG_ISO_051846.66292	KG_ISO_051846	Q45291	UDP-glucose 4-epimerase OS=Corynebacterium glutamicum (strain ATCC 13032 / DSM 20300 / JCM 1318 / LMG 3730 / NCIMB 10025) GN=galE PE=3 SV=2	AT1G09340.1	AT1G09340.1 | Symbols: CRB, CSP41B, HIP1.3 | chloroplast RNA binding | chr1:3015473-3018035 FORWARD LENGTH=378	-0.995583	0.241447	-0.0520273	-0.37384	-0.30033	-0.195007	-1.01871	-1.0801	-0.734241	1.42938	1.26289	1.81613	26.3285	26.7712	26.6661	26.551	26.5773	26.615	26.3203	26.2983	26.422	27.1962	27.1366	27.3346							+	+			+	+	+	Cluster_6	4	60.5	42.495
Pg_S0835.8;Pg_S0595.24;Pg_S2797.4;Pg_S5425.5	Pg_S0835.8;Pg_S0595.24;Pg_S2797.4;Pg_S5425.5	Pg_S0835.8;Pg_S0595.24;Pg_S2797.4;Pg_S5425.5	KG_ISO_134080.201305	KG_ISO_134080	Q0IIG8	Ras-related protein Rab-18 OS=Bos taurus GN=RAB18 PE=2 SV=1	AT1G02130.1	AT1G02130.1 | Symbols: ATRAB1B, ARA5, ARA-5, ATRABD2A, RABD2A, RA-5 | RAS 5 | chr1:400350-401788 REVERSE LENGTH=203	-0.467888	-0.0693448	0.281311	-0.0653204	0.114358	0.199619	-0.878946	-1.53132	-1.5138	1.52988	1.25914	1.14231	25.7963	25.9201	26.0289	25.9213	25.9771	26.0036	25.6687	25.4662	25.4717	26.4165	26.3325	26.2962												+	+	Cluster_6	2	31.6	24.491
Pg_S1378.4;Pg_S0760.48	Pg_S1378.4;Pg_S0760.48	Pg_S1378.4;Pg_S0760.48	KG_ISO_063386.82934	KG_ISO_063386	Q15149	Plectin OS=Homo sapiens GN=PLEC PE=1 SV=3	AT5G52650.1	AT5G52650.1 | Symbols: | RNA binding Plectin/S10 domain-containing protein | chr5:21355781-21357003 REVERSE LENGTH=179	-0.983645	-0.807353	-0.16373	0.342555	0.398751	0.407336	-0.786258	-1.17083	-1.21777	1.20596	1.64726	1.12772	25.104	25.1505	25.3204	25.454	25.4689	25.4711	25.1561	25.0546	25.0422	25.6819	25.7984	25.6613												+	+	Cluster_6	5	22.8	31.338
Pg_S5355.10;Pg_S5852.4	Pg_S5355.10;Pg_S5852.4	Pg_S5355.10;Pg_S5852.4	KG_ISO_026461.31814	KG_ISO_026461	Q80ZX8	Sperm-associated antigen 1 OS=Mus musculus GN=Spag1 PE=2 SV=1	AT4G22670.1	AT4G22670.1 | Symbols: AtHip1, HIP1, TPR11 | HSP70-interacting protein 1 | chr4:11918236-11920671 FORWARD LENGTH=441	-0.815936	-0.19561	-0.516995	0.0972823	0.276529	0.316272	-1.5037	-0.880821	-0.956918	1.44156	1.19207	1.54627	24.6967	24.88	24.7851	24.9666	25.0195	25.0313	24.4935	24.6776	24.6551	25.3638	25.2901	25.3947												+	+	Cluster_6	6	23.6	43.352
Pg_S0741.60;Pg_S6276.3	Pg_S0741.60;Pg_S6276.3	Pg_S0741.60;Pg_S6276.3	KG_ISO_039463.48896	KG_ISO_039463	P23992	DNA topoisomerase small subunit OS=Enterobacteria phage T4 GN=60 PE=1 SV=1	AT5G04130.1	AT5G04130.1 | Symbols: GYRB2 | DNA GYRASE B2 | chr5:1122084-1128031 REVERSE LENGTH=732	-1.59694	-1.08366	-0.611883	0.583153	-0.986905	0.381301	-0.874559	0.463054	0.0979263	1.03575	1.39331	1.19945	20.2919	20.844	21.3513	22.6366	20.948	22.4195	21.0688	22.5074	22.1147	23.1233	23.5078	23.2994	+	+		+	+		+	+			+	+	+	Cluster_6	5	9.2	81.897
Pg_S1176.7	Pg_S1176.7	Pg_S1176.7	KG_ISO_033137.39882	KG_ISO_033137	Q9FVR6	Uncharacterized protein At1g32220, chloroplastic OS=Arabidopsis thaliana GN=At1g32220 PE=2 SV=1	AT1G32220.1	AT1G32220.1 | Symbols: | NAD(P)-binding Rossmann-fold superfamily protein | chr1:11608038-11609591 FORWARD LENGTH=296	-1.18887	-0.62172	-1.00455	0.74493	0.70387	0.820486	-1.09054	-0.664502	-1.03076	0.96157	1.32792	1.04217	20.7882	21.84	21.13	24.3743	24.2982	24.5144	20.9706	21.7606	21.0814	24.7761	25.4554	24.9255	+	+					+	+		+	+	+	+	Cluster_6	3	26.3	33.496
Pg_S4021.17	Pg_S4021.17	Pg_S4021.17	KG_ISO_134807.201676	KG_ISO_134807	B5QYD7	50S ribosomal protein L7/L12 OS=Salmonella enteritidis PT4 (strain P125109) GN=rplL PE=3 SV=1	AT3G27830.1	AT3G27830.1 | Symbols: RPL12-A, RPL12 | ribosomal protein L12-A | chr3:10318576-10319151 FORWARD LENGTH=191	-1.68749	-1.29861	-0.950312	0.138803	0.127375	0.387207	0.0221751	-0.103126	-0.495927	1.04675	1.22243	1.59072	27.732	27.837	27.9309	28.2249	28.2218	28.2919	28.1934	28.1596	28.0536	28.4699	28.5173	28.6167							+	+					+	Cluster_6	2	46	20.084
Pg_S2162.42	Pg_S2162.42	Pg_S2162.42	KG_ISO_004273.5286	KG_ISO_004273	Q9JHR7	Insulin-degrading enzyme OS=Mus musculus GN=Ide PE=1 SV=1	AT3G02090.2	AT3G02090.2 | Symbols: MPPBETA | Insulinase (Peptidase family M16) protein | chr3:365624-368534 FORWARD LENGTH=535	-1.60775	-1.41694	-1.4333	-0.000902378	0.32004	0.434747	0.0665242	0.098295	0.059235	1.124	1.12714	1.22891	21.1519	21.4268	21.4033	23.4674	23.9299	24.0951	23.5645	23.6103	23.554	25.0884	25.0929	25.2395	+	+		+	+		+	+			+	+	+	Cluster_6	2	23.7	31.312
Pg_S0634.26;Pg_S1935.16;Pg_S0947.10;Pg_S0340.16	Pg_S0634.26;Pg_S1935.16	Pg_S0634.26;Pg_S1935.16	KG_ISO_035893.43873	KG_ISO_035893	P51687	Sulfite oxidase, mitochondrial OS=Homo sapiens GN=SUOX PE=1 SV=2	AT5G53560.1	AT5G53560.1 | Symbols: ATB5-A, B5 #2, ATCB5-E, CB5-E | cytochrome B5 isoform E | chr5:21759628-21760353 FORWARD LENGTH=134	-1.18873	-1.2883	-1.39002	0.0523081	0.0246238	-0.0215393	-0.046217	0.435052	-0.59474	1.42111	1.1312	1.46526	24.2246	24.1908	24.1564	24.645	24.6356	24.62	24.6116	24.7746	24.4258	25.1087	25.0105	25.1236							+	+					+	Cluster_6	5	48.5	14.889
Pg_S6308.5	Pg_S6308.5	Pg_S6308.5	KG_ISO_023886.28810	KG_ISO_023886	Q3ZZJ7	Malate dehydrogenase OS=Dehalococcoides mccartyi (strain CBDB1) GN=mdh PE=3 SV=1	AT2G22780.1	AT2G22780.1 | Symbols: PMDH1 | peroxisomal NAD-malate dehydrogenase 1 | chr2:9689995-9691923 REVERSE LENGTH=354	-1.47133	-1.13435	-0.773441	-0.0737868	-0.0569142	0.840003	-0.599892	-0.242282	-0.55197	1.33955	1.30275	1.42167	20.0772	20.5253	21.0051	21.9354	21.9578	23.1504	21.2359	21.7114	21.2996	23.8146	23.7657	23.9238	+	+		+	+		+	+		+	+	+	+	Cluster_6	2	58.1	36.654
Pg_S4861.13;Pg_S1581.12	Pg_S4861.13;Pg_S1581.12	Pg_S4861.13;Pg_S1581.12	KG_ISO_036396.44569	KG_ISO_036396	A7EIZ1	Nascent polypeptide-associated complex subunit alpha OS=Sclerotinia sclerotiorum (strain ATCC 18683 / 1980 / Ss-1) GN=egd2 PE=3 SV=1	AT3G49470.1	AT3G49470.1 | Symbols: NACA2 | nascent polypeptide-associated complex subunit alpha-like protein 2 | chr3:18341072-18342273 FORWARD LENGTH=217	-1.25732	-0.74397	-1.4901	0.0619206	0.429795	0.467439	-0.61165	-0.264202	-0.451244	1.57126	0.641963	1.64611	24.7724	24.9107	24.7097	25.1278	25.2269	25.237	24.9463	25.0399	24.9895	25.5344	25.284	25.5546							+	+					+	Cluster_6	1	60	21.912
Pg_S2376.2	Pg_S2376.2	Pg_S2376.2	KG_ISO_014088.17305	KG_ISO_014088	A9KMX5	Ribosome-recycling factor OS=Clostridium phytofermentans (strain ATCC 700394 / DSM 18823 / ISDg) GN=frr PE=3 SV=1	AT3G63190.1	AT3G63190.1 | Symbols: RRF, HFP108, cpRRF, AtcpRRF | ribosome recycling factor, chloroplast precursor | chr3:23342861-23344640 REVERSE LENGTH=275	-1.48739	-0.793296	-0.895837	0.229902	-0.0586008	0.0319469	-0.673202	-0.521894	-0.237957	1.31788	1.61585	1.4726	25.7718	26.045	26.0047	26.4477	26.3342	26.3698	26.0923	26.1518	26.2636	26.876	26.9932	26.9369							+	+				+	+	Cluster_6	2	27.8	31.376
Pg_S8361.2;Pg_S1745.12	Pg_S8361.2	Pg_S8361.2	KG_ISO_006300.7753	KG_ISO_006300	Q5B3K6	Ribonuclease T2-like OS=Emericella nidulans (strain FGSC A4 / ATCC 38163 / CBS 112.46 / NRRL 194 / M139) GN=rny1 PE=3 SV=1	AT1G26820.1	AT1G26820.1 | Symbols: RNS3 | ribonuclease 3 | chr1:9292760-9293722 REVERSE LENGTH=222	-1.49574	-1.30041	-1.22937	0.326438	0.562582	0.787743	-0.504096	-0.413452	-0.148925	1.25197	1.36642	0.796847	27.993	28.0695	28.0974	28.7072	28.7998	28.888	28.3817	28.4172	28.5209	29.07	29.1149	28.8916	+	+					+	+				+	+	Cluster_6	9	41	31.049
Pg_S1171.49;Pg_S5953.2;Pg_S5881.2	Pg_S1171.49	Pg_S1171.49	KG_ISO_125374.185691	KG_ISO_125374	P39727	ER-derived vesicles protein ERV46 OS=Saccharomyces cerevisiae (strain ATCC 204508 / S288c) GN=ERV46 PE=1 SV=2	AT3G22290.1	AT3G22290.1 | Symbols: | Endoplasmic reticulum vesicle transporter protein | chr3:7882082-7885260 FORWARD LENGTH=354	-1.81659	-1.06315	-1.23845	-0.263001	0.85603	1.19778	-0.028258	-0.132563	-0.325829	0.789917	1.04597	0.978147	20.8212	21.474	21.3221	22.1674	23.137	23.4331	22.3708	22.2804	22.1129	23.0797	23.3016	23.2428	+	+		+	+		+	+		+		+	+	Cluster_6	3	13.5	39.933
Pg_S5316.2;Pg_S2992.1	Pg_S5316.2;Pg_S2992.1	Pg_S5316.2;Pg_S2992.1	KG_ISO_065418.85895	KG_ISO_065418	O86231	Uncharacterized aquaporin-like protein HI_1017 OS=Haemophilus influenzae (strain ATCC 51907 / DSM 11121 / KW20 / Rd) GN=HI_1017 PE=3 SV=1	AT4G00430.1	AT4G00430.1 | Symbols: TMP-C, PIP1;4, PIP1E | plasma membrane intrinsic protein 1;4 | chr4:186143-187531 REVERSE LENGTH=287	-1.45735	-1.26066	-0.906845	0.728382	0.820053	0.906141	-1.11931	-0.841113	0.645887	0.775592	0.837262	0.871965	20.4256	20.7354	21.2927	23.8683	24.0127	24.1483	20.958	21.3962	23.7384	23.9427	24.0398	24.0945	+	+		+	+		+	+		+		+	+	Cluster_6	2	18.8	30.809
Pg_S3976.21	Pg_S3976.21	Pg_S3976.21	KG_ISO_024017.28961	KG_ISO_024017	A6U5E2	Protein GrpE OS=Sinorhizobium medicae (strain WSM419) GN=grpE PE=3 SV=1	AT5G17710.2	AT5G17710.2 | Symbols: EMB1241 | Co-chaperone GrpE family protein | chr5:5839560-5841639 REVERSE LENGTH=326	-1.47273	-1.04937	-1.50252	0.485756	0.456043	0.667984	-0.447249	-0.525942	-0.0650283	0.897205	1.40074	1.15511	19.9721	20.5638	19.9305	22.7094	22.6679	22.9641	21.4054	21.2954	21.9396	23.2845	23.9882	23.6449	+	+		+	+		+	+		+	+	+	+	Cluster_6	1	25	38.138
Pg_S6287.3;Pg_S1503.9	Pg_S6287.3;Pg_S1503.9	Pg_S6287.3;Pg_S1503.9	KG_ISO_002860.3496	KG_ISO_002860	P55325	Aspartic protease pep1 OS=Aspergillus niger GN=pep1 PE=1 SV=1	AT1G11910.1	AT1G11910.1 | Symbols: APA1, ATAPA1 | aspartic proteinase A1 | chr1:4017119-4019874 REVERSE LENGTH=506	-1.38519	-1.07024	-0.943742	0.58437	0.567786	0.592547	0.816934	-1.31306	-0.814847	1.12428	1.00944	0.831714	20.8677	21.3826	21.5895	24.0879	24.0608	24.1013	24.4681	20.9857	21.8002	24.9706	24.7829	24.4923	+	+		+	+		+	+		+	+	+	+	Cluster_6	2	5.9	55.306
Pg_S6164.2	Pg_S6164.2	Pg_S6164.2	KG_ISO_085573.117166	KG_ISO_085573	Q8GXQ7	U-box domain-containing protein 56 OS=Arabidopsis thaliana GN=PUB56 PE=2 SV=1	AT3G06880.2	AT3G06880.2 | Symbols: | Transducin/WD40 repeat-like superfamily protein | chr3:2170516-2175686 REVERSE LENGTH=1264	-1.35943	-1.01332	-1.08941	0.526262	0.572583	0.624204	0.445033	-1.22151	-0.786029	1.13892	1.08759	1.07512	20.0869	20.8796	20.7053	24.4057	24.5118	24.6301	24.2197	20.4028	21.4002	25.8089	25.6914	25.6628	+	+		+	+		+	+		+	+	+	+	Cluster_6	1	6	113.28
Pg_S1812.29;Pg_S7219.9;Pg_S3534.1;Pg_S0363.7;Pg_S1187.2;Pg_S0055.15;Pg_S0192.29	Pg_S1812.29;Pg_S7219.9	Pg_S1812.29;Pg_S7219.9	KG_ISO_045394.57144	KG_ISO_045394	B1L1K0	60 kDa chaperonin OS=Clostridium botulinum (strain Loch Maree / Type A3) GN=groL PE=3 SV=1	AT5G20890.1	AT5G20890.1 | Symbols: | TCP-1/cpn60 chaperonin family protein | chr5:7087020-7089906 REVERSE LENGTH=527	-1.99626	-1.01369	-0.665279	0.263825	0.411005	0.687543	0.217826	-0.683551	-0.643221	1.11062	1.17666	1.13452	19.3948	21.004	21.5747	23.0964	23.3374	23.7903	23.021	21.5447	21.6108	24.4833	24.5914	24.5224	+	+		+	+		+	+		+	+	+	+	Cluster_6	5	41.6	57.188
Pg_S0859.13	Pg_S0859.13	Pg_S0859.13	KG_ISO_019417.23560	KG_ISO_019417	Q93W28	Uncharacterized protein At4g15545 OS=Arabidopsis thaliana GN=At4g15545 PE=1 SV=1	AT4G15545.1	AT4G15545.1 | Symbols: | unknown protein; BEST Arabidopsis thaliana protein match is: unknown protein (TAIR:AT1G16520.1); Has 30201 Blast hits to 17322 proteins in 780 species: Archae - 12; Bacteria - 1396; Metazoa - 17338; Fungi - 3422; Plants - 5037; Viruses - 0; Other Eukaryotes - 2996 (source: NCBI BLink). | chr4:8875932-8877567 FORWARD LENGTH=337	-1.86068	-1.19123	-0.692899	0.661845	0.253304	0.539145	0.426594	-0.00738964	-1.21561	0.966515	1.01613	1.10428	21.0592	21.6656	22.117	23.3442	22.9741	23.2331	23.1311	22.738	21.6435	23.6202	23.6651	23.745	+	+		+	+		+	+		+		+	+	Cluster_6	2	34.3	37.531
Pg_S0313.13;Pg_S0353.1;Pg_S0096.40	Pg_S0313.13;Pg_S0353.1;Pg_S0096.40	Pg_S0313.13;Pg_S0353.1;Pg_S0096.40	KG_ISO_092432.129083	KG_ISO_092432	Q7DFU6	Putative uncharacterized protein YghX OS=Escherichia coli (strain K12) GN=yghX PE=5 SV=3	AT3G23600.1	AT3G23600.1 | Symbols: | alpha/beta-Hydrolases superfamily protein | chr3:8473833-8475655 FORWARD LENGTH=239	-0.372126	-0.93418	-0.808123	-0.387387	0.118515	0.149858	-0.186618	-1.10955	-0.61504	0.292529	1.92309	1.92903	24.687	24.5057	24.5464	24.6821	24.8453	24.8554	24.7469	24.4492	24.6087	24.9015	25.4275	25.4294							+	+				+	+	Cluster_6	4	27.4	18.254
Pg_S7874.3;Pg_S3878.1	Pg_S7874.3;Pg_S3878.1	Pg_S7874.3;Pg_S3878.1	KG_ISO_117456.171036	KG_ISO_117456	P32987	Uncharacterized 17.7 kDa protein in bps2 3'region OS=Acidianus ambivalens PE=3 SV=1	AT4G36910.1	AT4G36910.1 | Symbols: LEJ2, CDCP2 | Cystathionine beta-synthase (CBS) family protein | chr4:17391016-17393218 REVERSE LENGTH=236	-0.246377	-2.05008	0.0112954	-0.191902	-0.249827	-0.0329328	-0.0267753	-0.32449	-0.92913	0.963109	1.58781	1.48929	24.4362	23.5378	24.5645	24.4633	24.4345	24.5425	24.5456	24.3973	24.0961	25.0386	25.3498	25.3007							+	+			+	+	+	Cluster_6	4	29	26.939
Pg_S0804.57;Pg_S4621.9	Pg_S0804.57	Pg_S0804.57	KG_ISO_038822.48009	KG_ISO_038822	Q39709	Fucoxanthin-chlorophyll a-c binding protein, chloroplastic OS=Isochrysis galbana GN=FCP PE=1 SV=1	AT1G29930.1	AT1G29930.1 | Symbols: CAB1, AB140, CAB140, LHCB1.3 | chlorophyll A/B binding protein 1 | chr1:10478071-10478874 FORWARD LENGTH=267	-0.213039	-1.84711	-0.221932	0.170091	0.761231	0.905036	-1.25705	-0.79867	-0.603917	1.45438	0.774355	0.876625	30.5333	29.7304	30.529	30.7216	31.0121	31.0827	30.0204	30.2456	30.3413	31.3526	31.0185	31.0688	+	+					+	+		+		+	+	Cluster_6	2	58.8	27.82
Pg_S1260.1;Pg_S1324.5	Pg_S1260.1;Pg_S1324.5	Pg_S1260.1;Pg_S1324.5	KG_ISO_134028.201287	KG_ISO_134028	P40314	Nascent polypeptide-associated complex subunit beta-2 OS=Saccharomyces cerevisiae (strain ATCC 204508 / S288c) GN=BTT1 PE=1 SV=1	AT1G17880.1	AT1G17880.1 | Symbols: BTF3, ATBTF3 | basic transcription factor 3 | chr1:6152572-6153425 REVERSE LENGTH=165	-0.713174	-1.86729	-0.484455	0.0798514	0.0994512	0.0741465	-0.692435	-0.44058	-0.291298	1.47788	1.3432	1.41471	23.976	22.975	24.1743	24.6637	24.6807	24.6588	23.9939	24.2124	24.3418	25.8762	25.7594	25.8214	+	+					+	+			+	+	+	Cluster_6	1	33.1	17.404
Pg_S1231.2;Pg_S1189.5;Pg_S0023.8;Pg_S0111.2;Pg_S0155.13	Pg_S1231.2;Pg_S1189.5	Pg_S1231.2;Pg_S1189.5	KG_ISO_030492.36493	KG_ISO_030492	A6R603	ATP-dependent RNA helicase SUB2 OS=Ajellomyces capsulatus (strain NAm1 / WU24) GN=SUB2 PE=3 SV=2	AT1G54270.1	AT1G54270.1 | Symbols: EIF4A-2 | eif4a-2 | chr1:20260495-20262018 FORWARD LENGTH=412	-1.67814	-0.651317	-1.62179	0.616532	-0.887866	-0.435715	1.0054	0.868955	0.824309	0.827225	0.578385	0.554014	20.6856	21.8106	20.7473	23.1996	21.5514	22.0468	23.6257	23.4762	23.4273	23.4305	23.1578	23.1311	+	+		+	+		+	+		+	+		+	Cluster_6	1	44	46.477
Pg_S2386.21	Pg_S2386.21	Pg_S2386.21	KG_ISO_002279.2781	KG_ISO_002279	P00304	Pollen allergen Amb a 3 OS=Ambrosia artemisiifolia var. elatior PE=1 SV=2	AT2G26720.1	AT2G26720.1 | Symbols: | Cupredoxin superfamily protein | chr2:11384782-11385402 FORWARD LENGTH=206	-1.51647	-0.743902	-1.45293	0.0874137	0.057461	-1.38693	0.847772	0.839619	0.803803	0.861826	0.851785	0.750555	20.6886	21.9539	20.7927	23.3155	23.2664	20.9008	24.5608	24.5475	24.4888	24.5838	24.5674	24.4016	+	+		+	+		+	+		+	+		+	Cluster_6	2	17.9	24.95
Pg_S6692.4	Pg_S6692.4	Pg_S6692.4	KG_ISO_000302.367	KG_ISO_000302	P27560	Ribosome-inactivating protein saporin-3 (Fragment) OS=Saponaria officinalis GN=SAP3 PE=3 SV=1	-	-	-1.09273	-1.32889	-1.97229	0.590227	0.261572	-0.772735	0.618721	0.812299	0.785226	0.6261	0.716079	0.756419	21.011	20.615	19.5363	23.8327	23.2816	21.5475	23.8804	24.205	24.1596	23.8928	24.0437	24.1113	+	+		+	+		+	+		+	+		+	Cluster_6	3	12.9	66.447
Pg_S2093.7;Pg_S3664.6	Pg_S2093.7;Pg_S3664.6	Pg_S2093.7;Pg_S3664.6	KG_ISO_073891.96728	KG_ISO_073891	Q20772	Probable glutaryl-CoA dehydrogenase, mitochondrial OS=Caenorhabditis elegans GN=F54D5.7 PE=1 SV=1	AT3G06810.1	AT3G06810.1 | Symbols: IBR3 | acyl-CoA dehydrogenase-related | chr3:2146534-2150654 FORWARD LENGTH=824	-1.42006	-1.48847	-0.183436	0.0220142	-1.32515	-0.694174	0.829365	0.558686	0.699635	1.00168	0.959943	1.03997	20.3387	20.245	22.0321	22.3135	20.4686	21.3327	23.4191	23.0484	23.2414	23.655	23.5979	23.7075				+	+		+	+		+	+		+	Cluster_6	7	13.3	91.095
Pg_S6183.7;Pg_S4510.9	Pg_S6183.7;Pg_S4510.9	Pg_S6183.7;Pg_S4510.9	KG_ISO_056182.72593	KG_ISO_056182	Q05736	Pathogenesis-related protein 1 OS=Asparagus officinalis GN=PR1 PE=2 SV=1	-	-	-0.958346	-1.44356	-0.991152	-0.256981	-1.26675	-0.514761	0.955035	0.960918	0.950128	1.16762	0.674871	0.722973	21.0007	20.2891	20.9526	22.0292	20.5484	21.6512	23.8066	23.8152	23.7994	24.1183	23.3957	23.4663	+	+		+	+		+	+		+	+		+	Cluster_6	4	42.9	16.514
Pg_S3541.6;Pg_S7042.3	Pg_S3541.6	Pg_S3541.6	KG_ISO_062305.81328	KG_ISO_062305	P30655	Probable proteasome subunit beta type-5 OS=Schizosaccharomyces pombe (strain 972 / ATCC 24843) GN=pts1 PE=3 SV=3	AT3G60820.1	AT3G60820.1 | Symbols: PBF1 | N-terminal nucleophile aminohydrolases (Ntn hydrolases) superfamily protein | chr3:22472038-22473809 REVERSE LENGTH=223	-1.05236	-1.60945	-1.41727	-0.160798	-0.610616	-0.190753	1.11707	1.19986	1.11176	0.567423	0.339723	0.705406	25.7706	25.607	25.6635	26.0323	25.9002	26.0235	26.4074	26.4317	26.4058	26.246	26.1792	26.2865				+	+								+	Cluster_6	5	39.2	22.795
Pg_S0575.15;Pg_S7416.6	Pg_S0575.15;Pg_S7416.6	Pg_S0575.15;Pg_S7416.6	KG_ISO_007675.9439	KG_ISO_007675	Q7S6J4	Class E vacuolar protein-sorting machinery protein hse1 OS=Neurospora crassa (strain ATCC 24698 / 74-OR23-1A / CBS 708.71 / DSM 1257 / FGSC 987) GN=hse1 PE=3 SV=1	AT1G06210.1	AT1G06210.1 | Symbols: | ENTH/VHS/GAT family protein | chr1:1897567-1898986 FORWARD LENGTH=383	-0.687517	-1.39938	-1.08458	-1.36722	0.525974	0.478849	-0.182572	0.498571	-0.45979	1.18652	1.32767	1.16348	21.1206	20.2547	20.6376	20.2939	22.5967	22.5394	21.7348	22.5633	21.3976	23.4002	23.5718	23.3721	+	+		+	+		+	+			+	+	+	Cluster_6	2	8.5	45.723
Pg_S6406.10;Pg_S7269.3;Pg_S6528.2	Pg_S6406.10;Pg_S7269.3;Pg_S6528.2	Pg_S6406.10;Pg_S7269.3;Pg_S6528.2	KG_ISO_049407.62809	KG_ISO_049407	Q5J6M8	Reticulon-3-A OS=Xenopus laevis GN=rtn3-a PE=2 SV=2	AT4G23630.1	AT4G23630.1 | Symbols: BTI1, RTNLB1 | VIRB2-interacting protein 1 | chr4:12318070-12319574 FORWARD LENGTH=275	-1.36259	-1.69721	-1.33445	-0.770047	0.452197	0.275837	0.611915	0.611005	0.346108	0.97476	0.941141	0.951341	20.6259	20.1372	20.667	21.4913	23.2764	23.0188	23.5097	23.5083	23.1215	24.0396	23.9905	24.0054	+	+		+	+		+	+		+	+	+	+	Cluster_6	2	13.9	28.036
Pg_S0640.7;Pg_S6873.1	Pg_S0640.7	Pg_S0640.7	KG_ISO_007714.9492	KG_ISO_007714	-	-	AT3G56130.1	AT3G56130.1 | Symbols: | biotin/lipoyl attachment domain-containing protein | chr3:20826852-20829007 FORWARD LENGTH=281	-0.522518	-2.2539	-1.17675	-0.00527028	0.266057	0.701306	0.0632573	0.302544	-0.164817	1.14784	0.146306	1.49595	23.9326	23.1839	23.6497	24.1562	24.2736	24.4618	24.1859	24.2893	24.0872	24.6549	24.2218	24.8054	+	+		+	+		+	+					+	Cluster_6	3	39.6	30.294
Pg_S1865.29;Pg_S0930.29	Pg_S1865.29;Pg_S0930.29	Pg_S1865.29;Pg_S0930.29	KG_ISO_064969.85200	KG_ISO_064969	Q9CPW5	Translocon-associated protein subunit beta OS=Mus musculus GN=Ssr2 PE=1 SV=1	AT5G14030.1	AT5G14030.1 | Symbols: | translocon-associated protein beta (TRAPB) family protein | chr5:4526878-4528253 FORWARD LENGTH=195	-0.239355	-2.09282	-1.48832	-0.47625	-0.209427	0.222185	0.137848	0.673628	0.554111	1.47977	0.611274	0.827355	25.4021	23.8459	24.3535	25.2032	25.4272	25.7896	25.7188	26.1686	26.0683	26.8454	26.1162	26.2977	+	+		+	+		+	+			+		+	Cluster_6	3	22.5	23.306
Pg_S0102.4	Pg_S0102.4	Pg_S0102.4	KG_ISO_031802.37980	KG_ISO_031802	Q2LUA7	1-deoxy-D-xylulose-5-phosphate synthase OS=Syntrophus aciditrophicus (strain SB) GN=dxs PE=3 SV=1	AT2G45290.1	AT2G45290.1 | Symbols: | Transketolase | chr2:18672737-18675589 FORWARD LENGTH=741	-1.33179	-1.7926	-0.559137	0.0265899	-0.339935	-0.142151	-0.200775	0.369565	-0.0214986	1.33117	1.52412	1.13644	26.3666	26.2421	26.5753	26.7335	26.6345	26.6879	26.6721	26.8261	26.7205	27.0859	27.138	27.0333							+	+					+	Cluster_6	7	50.9	79.508
Pg_S3943.3	Pg_S3943.3	Pg_S3943.3	KG_ISO_008525.10437	KG_ISO_008525	Q3EBM5	Probable aspartic protease At2g35615 OS=Arabidopsis thaliana GN=At2g35615 PE=3 SV=1	AT1G09750.1	AT1G09750.1 | Symbols: | Eukaryotic aspartyl protease family protein | chr1:3157541-3158960 FORWARD LENGTH=449	-0.897433	-1.96236	-1.04219	-0.356477	-0.429945	-0.116946	0.424587	0.539333	0.41747	0.704017	1.57433	1.14561	25.3512	25.0239	25.3067	25.5175	25.4949	25.5912	25.7576	25.7929	25.7554	25.8435	26.111	25.9792							+	+					+	Cluster_6	4	20.9	46.828
Pg_S1940.2;Pg_S1414.23	Pg_S1940.2;Pg_S1414.23	Pg_S1940.2;Pg_S1414.23	KG_ISO_054217.69747	KG_ISO_054217	Q9PW80	Insulin-like growth factor 2 mRNA-binding protein 3 OS=Danio rerio GN=igf2bp3 PE=1 SV=1	AT2G25970.1	AT2G25970.1 | Symbols: | KH domain-containing protein | chr2:11071844-11075604 REVERSE LENGTH=632	-1.05288	-1.68208	-1.21538	-0.15891	0.111612	-0.628456	0.118805	0.418588	0.522819	1.47463	1.45081	0.640449	21.8441	21.6678	21.7986	22.0947	22.1705	21.9631	22.1726	22.2566	22.2858	22.5526	22.5459	22.3188							+	+					+	Cluster_6	3	7.3	68.665
Pg_S5086.1	Pg_S5086.1	Pg_S5086.1	KG_ISO_008525.10437	KG_ISO_008525	Q3EBM5	Probable aspartic protease At2g35615 OS=Arabidopsis thaliana GN=At2g35615 PE=3 SV=1	AT1G09750.1	AT1G09750.1 | Symbols: | Eukaryotic aspartyl protease family protein | chr1:3157541-3158960 FORWARD LENGTH=449	-1.32621	-1.39138	-1.58103	-0.450529	-0.0290019	-0.0453723	0.314712	0.682915	0.52683	1.01886	1.38406	0.896134	25.8456	25.8262	25.7697	26.1065	26.2321	26.2272	26.3345	26.4442	26.3977	26.5443	26.6531	26.5077							+	+					+	Cluster_6	4	20.9	46.789
Pg_S0938.17;Pg_S7468.2	Pg_S0938.17;Pg_S7468.2	Pg_S0938.17;Pg_S7468.2	KG_ISO_116477.169529	KG_ISO_116477	Q9S720	PsbP domain-containing protein 3, chloroplastic OS=Arabidopsis thaliana GN=PPD3 PE=1 SV=2	AT1G76450.1	AT1G76450.1 | Symbols: | Photosystem II reaction center PsbP family protein | chr1:28684618-28686109 FORWARD LENGTH=247	-1.11829	-1.1536	-1.4292	-0.584462	-0.615242	-0.31295	0.544499	0.37018	0.477185	1.34757	1.33623	1.13809	25.4068	25.3945	25.2987	25.5925	25.5818	25.6869	25.9851	25.9244	25.9617	26.2643	26.2604	26.1915				+	+		+	+			+		+	Cluster_6	2	11.5	28.107
Pg_S5965.2;Pg_S3313.31;Pg_S0222.18;Pg_S0581.9	Pg_S5965.2;Pg_S3313.31;Pg_S0222.18	Pg_S5965.2;Pg_S3313.31;Pg_S0222.18	KG_ISO_076328.100294	KG_ISO_076328	F6PHZ6	Inactive peptidyl-prolyl cis-trans isomerase FKBP6 OS=Equus caballus GN=FKBP6 PE=1 SV=2	AT3G25220.1	AT3G25220.1 | Symbols: FKBP15-1 | FK506-binding protein 15 kD-1 | chr3:9182691-9184463 FORWARD LENGTH=153	-1.36173	-0.954514	-1.32577	-0.334906	-0.34087	-0.69506	0.599716	0.0657608	0.751639	1.42094	1.56309	0.611711	25.0954	25.2139	25.1059	25.3942	25.3925	25.2894	25.6662	25.5108	25.7104	25.9052	25.9466	25.6697							+	+					+	Cluster_6	4	23.1	22.871
Pg_S2753.1;Pg_S1819.15;Pg_S1702.3;Pg_S1122.25;Pg_S1122.12;Pg_S1122.11	Pg_S2753.1;Pg_S1819.15	Pg_S2753.1;Pg_S1819.15	KG_ISO_031792.37968	KG_ISO_031792	O81832	G-type lectin S-receptor-like serine/threonine-protein kinase At4g27290 OS=Arabidopsis thaliana GN=At4g27290 PE=3 SV=4	AT1G78860.1	AT1G78860.1 | Symbols: | D-mannose binding lectin protein with Apple-like carbohydrate-binding domain | chr1:29646168-29647499 REVERSE LENGTH=443	-1.27074	-1.3261	-1.41557	-0.272111	-0.501401	-0.18673	0.514924	0.252719	0.435355	1.18907	1.30356	1.27703	25.8384	25.8207	25.7922	26.157	26.0838	26.1842	26.408	26.3244	26.3827	26.6231	26.6596	26.6512							+	+					+	Cluster_6	6	34.8	50.426
Pg_S3767.12;Pg_S2606.4	Pg_S3767.12;Pg_S2606.4	Pg_S3767.12;Pg_S2606.4	KG_ISO_023886.28810	KG_ISO_023886	Q3ZZJ7	Malate dehydrogenase OS=Dehalococcoides mccartyi (strain CBDB1) GN=mdh PE=3 SV=1	AT2G22780.1	AT2G22780.1 | Symbols: PMDH1 | peroxisomal NAD-malate dehydrogenase 1 | chr2:9689995-9691923 REVERSE LENGTH=354	-1.90923	0.0516986	-2.29819	0.311385	0.348888	0.387298	0.367458	0.399077	0.424845	0.634151	0.675333	0.607289	20.9985	25.9297	20.0203	26.5828	26.6771	26.7737	26.7238	26.8033	26.8681	27.3944	27.498	27.3269	+	+		+	+		+	+			+	+	+	Cluster_6	5	72.9	37.231
Pg_S3119.11	Pg_S3119.11	Pg_S3119.11	KG_ISO_027764.33321	KG_ISO_027764	O28972	Cell division cycle protein 48 homolog AF_1297 OS=Archaeoglobus fulgidus (strain ATCC 49558 / VC-16 / DSM 4304 / JCM 9628 / NBRC 100126) GN=AF_1297 PE=3 SV=1	AT2G39730.1	AT2G39730.1 | Symbols: RCA | rubisco activase | chr2:16570951-16573345 REVERSE LENGTH=474	-2.82337	-0.743176	-0.625539	0.337684	0.326017	0.39084	0.484623	0.318852	0.505019	0.553707	0.653795	0.621543	20.9076	28.194	28.606	31.98	31.9391	32.1661	32.4946	31.914	32.5661	32.7366	33.0872	32.9742	+	+		+	+		+	+			+	+	+	Cluster_6	2	37.8	27.783
Pg_S2550.1;Pg_S8664.1;Pg_S7001.3;Pg_S7001.1;Pg_S6621.8;Pg_S5127.7;Pg_S3971.5;Pg_S3298.3;Pg_S2548.5;Pg_S2461.7;Pg_S2179.4;Pg_S7810.1;Pg_S1354.7;Pg_S1273.6;Pg_S0956.15;Pg_S0883.9;Pg_S0680.6;Pg_S0604.8;Pg_S0420.23;Pg_S0399.49;Pg_S0354.6;Pg_S1376.1	Pg_S2550.1;Pg_S8664.1;Pg_S7001.3;Pg_S7001.1;Pg_S6621.8;Pg_S5127.7;Pg_S3971.5;Pg_S3298.3;Pg_S2548.5;Pg_S2461.7;Pg_S2179.4;Pg_S7810.1;Pg_S1354.7;Pg_S1273.6;Pg_S0956.15;Pg_S0883.9;Pg_S0680.6;Pg_S0604.8;Pg_S0420.23;Pg_S0399.49;Pg_S0354.6;Pg_S1376.1	Pg_S2550.1;Pg_S8664.1;Pg_S7001.3;Pg_S7001.1;Pg_S6621.8;Pg_S5127.7;Pg_S3971.5;Pg_S3298.3;Pg_S2548.5;Pg_S2461.7;Pg_S2179.4;Pg_S7810.1;Pg_S1354.7;Pg_S1273.6;Pg_S0956.15;Pg_S0883.9;Pg_S0680.6;Pg_S0604.8;Pg_S0420.23;Pg_S0399.49;Pg_S0354.6;Pg_S1376.1	KG_ISO_050910.64979	KG_ISO_050910	Q54YY1	Protein SCAI homolog OS=Dictyostelium discoideum GN=scai PE=3 SV=1	AT4G40050.1	AT4G40050.1 | Symbols: | Protein of unknown function (DUF3550/UPF0682) | chr4:18561206-18563727 REVERSE LENGTH=599	-0.925179	-1.65005	-1.59799	0.973132	-0.465321	0.180597	0.033545	0.0387564	0.630211	1.33672	0.253624	1.19196	26.3649	25.8083	25.8483	27.8226	26.718	27.214	27.1011	27.1051	27.5592	28.1017	27.2701	27.9906	+	+		+	+		+	+					+	Cluster_6	3	3.5	84.36
Pg_S0729.1;Pg_S2383.7;Pg_S1519.3	Pg_S0729.1;Pg_S2383.7;Pg_S1519.3	Pg_S0729.1;Pg_S2383.7;Pg_S1519.3	KG_ISO_002845.3471	KG_ISO_002845	Q54ED6	Probable polyketide synthase 41 OS=Dictyostelium discoideum GN=pks41 PE=3 SV=1	AT5G46290.3	AT5G46290.3 | Symbols: KASI | 3-ketoacyl-acyl carrier protein synthase I | chr5:18774439-18776629 REVERSE LENGTH=489	-0.941972	-1.53656	-1.39313	0.282008	0.520962	0.296854	0.838364	0.0689907	-1.22091	1.02516	1.01686	1.04338	21.9054	20.9269	21.1629	23.9196	24.3129	23.944	24.8352	23.5691	21.4463	25.1426	25.1289	25.1726	+	+		+	+		+	+		+	+	+	+	Cluster_6	2	25.8	49.614
Pg_S5239.12;Pg_S1212.32	Pg_S5239.12;Pg_S1212.32	Pg_S5239.12;Pg_S1212.32	KG_ISO_070145.92532	KG_ISO_070145	-	-	AT5G08540.1	AT5G08540.1 | Symbols: | unknown protein; FUNCTIONS IN: molecular_function unknown; INVOLVED IN: biological_process unknown; LOCATED IN: chloroplast thylakoid membrane, chloroplast, chloroplast envelope; EXPRESSED IN: 24 plant structures; EXPRESSED DURING: 13 growth stages; Has 30201 Blast hits to 17322 proteins in 780 species: Archae - 12; Bacteria - 1396; Metazoa - 17338; Fungi - 3422; Plants -…	-1.17986	-1.8618	-1.44552	0.678381	-0.103205	0.584298	1.10617	0.452464	-0.398865	0.546434	0.950726	0.670778	20.6436	20.1622	20.4561	21.9555	21.4037	21.8891	22.2575	21.796	21.195	21.8624	22.1478	21.9502	+	+		+	+		+	+					+	Cluster_6	4	13.7	40.125
Pg_S0132.10	Pg_S0132.10	Pg_S0132.10	KG_ISO_015395.18861	KG_ISO_015395	A0L153	Catalase-peroxidase 2 OS=Shewanella sp. (strain ANA-3) GN=katG2 PE=3 SV=1	AT1G77490.1	AT1G77490.1 | Symbols: TAPX | thylakoidal ascorbate peroxidase | chr1:29117688-29120046 FORWARD LENGTH=426	-1.21975	-1.5668	-1.4322	0.507858	0.570802	0.767061	0.660561	-1.04664	0.580359	0.220923	0.971601	0.986217	20.7887	20.1786	20.4152	23.8255	23.9362	24.2811	24.0939	21.093	23.953	23.3211	24.6407	24.6664	+	+		+	+		+	+		+		+	+	Cluster_6	3	42.3	28.843
Pg_S0516.37	Pg_S0516.37	Pg_S0516.37	KG_ISO_000373.459	KG_ISO_000373	P22144	D-xylulose reductase OS=Scheffersomyces stipitis (strain ATCC 58785 / CBS 6054 / NBRC 10063 / NRRL Y-11545) GN=XYL2 PE=2 SV=1	AT4G37990.1	AT4G37990.1 | Symbols: ELI3-2, ELI3, ATCAD8, CAD-B2 | elicitor-activated gene 3-2 | chr4:17855964-17857388 FORWARD LENGTH=359	-1.34285	-1.91997	-1.03316	0.535704	0.56671	0.52179	0.723947	0.752634	0.78584	-0.958143	0.711205	0.656285	20.8977	19.8655	21.4516	24.2576	24.3131	24.2327	24.5943	24.6456	24.705	21.5858	24.5715	24.4733	+	+		+	+		+	+			+	+	+	Cluster_6	1	46.3	11.615
Pg_S3660.9	Pg_S3660.9	Pg_S3660.9	KG_ISO_068074.89721	KG_ISO_068074	P08056	Ribonuclease Rh OS=Rhizopus niveus PE=1 SV=1	AT1G14220.1	AT1G14220.1 | Symbols: | Ribonuclease T2 family protein | chr1:4858642-4859601 REVERSE LENGTH=228	-1.4845	-1.8136	-1.44463	0.434086	0.918003	0.595218	0.723694	0.63844	0.925522	-0.136364	0.220302	0.423838	27.5152	27.4009	27.529	28.1815	28.3495	28.2374	28.2821	28.2525	28.3522	27.9834	28.1072	28.1779	+	+		+	+		+	+					+	Cluster_6	7	38.8	31.109
Pg_S0909.6	Pg_S0909.6	Pg_S0909.6	KG_ISO_046471.58626	KG_ISO_046471	Q94A65	Rhodanese-like domain-containing protein 14, chloroplastic OS=Arabidopsis thaliana GN=At4g27700 PE=2 SV=1	AT4G24750.1	AT4G24750.1 | Symbols: | Rhodanese/Cell cycle control phosphatase superfamily protein | chr4:12758422-12760749 REVERSE LENGTH=292	-1.59527	-2.08916	-1.17438	0.588468	0.445965	0.453785	0.475928	0.562753	0.562581	0.401372	0.640523	0.72744	20.7972	19.4817	21.9183	26.6139	26.2343	26.2551	26.3141	26.5454	26.5449	26.1155	26.7525	26.984	+	+		+	+		+	+					+	Cluster_6	2	23.1	14.982
Pg_S0434.4;Pg_S0189.37	Pg_S0434.4	Pg_S0434.4	KG_ISO_008587.10520	KG_ISO_008587	P27825	Calnexin homolog OS=Saccharomyces cerevisiae (strain ATCC 204508 / S288c) GN=CNE1 PE=1 SV=1	AT1G56340.1	AT1G56340.1 | Symbols: CRT1, CRT1a, AtCRT1a | calreticulin 1a | chr1:21090059-21092630 REVERSE LENGTH=425	-1.73973	-1.92036	-1.25228	0.500744	0.63437	0.41616	0.577405	0.584203	0.608444	0.492967	0.559301	0.538774	20.8796	20.4698	21.9855	25.9629	26.266	25.7709	26.1368	26.1522	26.2072	25.9452	26.0957	26.0491	+	+		+	+		+	+					+	Cluster_6	2	49	51.666
Pg_S3073.11	Pg_S3073.11	Pg_S3073.11	KG_ISO_033333.40152	KG_ISO_033333	Q5EA36	RNA-binding protein 14 OS=Bos taurus GN=RBM14 PE=2 SV=1	AT4G24770.1	AT4G24770.1 | Symbols: RBP31, ATRBP31, CP31, ATRBP33 | 31-kDa RNA binding protein | chr4:12766223-12767952 REVERSE LENGTH=329	-1.84604	-1.6859	-1.40482	0.595969	0.523121	0.53744	0.512353	0.755581	0.529892	0.57503	0.486625	0.420749	20.5256	20.8463	21.4091	25.4155	25.2697	25.2983	25.2481	25.7352	25.2832	25.3736	25.1966	25.0647	+	+		+	+		+	+					+	Cluster_6	2	51	33.728
Pg_S4512.9	Pg_S4512.9	Pg_S4512.9	KG_ISO_042370.52997	KG_ISO_042370	Q0JQ97	Monothiol glutaredoxin-S1, mitochondrial OS=Oryza sativa subsp. japonica GN=GRXS1 PE=2 SV=2	AT3G54900.1	AT3G54900.1 | Symbols: CXIP1, ATGRXCP | CAX interacting protein 1 | chr3:20341850-20342371 REVERSE LENGTH=173	-1.80226	-1.0144	-1.98639	0.560183	0.413109	0.586183	0.228949	0.465432	0.436764	0.706261	0.732662	0.67351	20.8877	21.9763	20.6333	24.1519	23.9487	24.1878	23.6942	24.021	23.9814	24.3537	24.3902	24.3085	+	+		+	+		+	+					+	Cluster_6	1	15.8	19.282
Pg_S4616.21	Pg_S4616.21	Pg_S4616.21	KG_ISO_047545.60116	KG_ISO_047545	Q9EXV4	Fructose-1,6-bisphosphatase class 1 OS=Rhizobium meliloti (strain 1021) GN=fbp PE=3 SV=2	AT3G55800.1	AT3G55800.1 | Symbols: SBPASE | sedoheptulose-bisphosphatase | chr3:20709640-20711421 FORWARD LENGTH=393	-1.62515	-1.89993	-1.37399	0.365111	0.407373	0.483328	0.490411	0.451791	0.464816	0.748037	0.764445	0.723758	21.325	20.723	21.8752	25.6849	25.7775	25.9438	25.9594	25.8748	25.9033	26.5237	26.5597	26.4705	+	+		+	+		+	+			+	+	+	Cluster_6	1	46.2	42.441
Pg_S1151.1;Pg_S0851.2	Pg_S1151.1;Pg_S0851.2	Pg_S1151.1;Pg_S0851.2	KG_ISO_014953.18302	KG_ISO_014953	C5FW30	Carboxypeptidase S1 homolog A OS=Arthroderma otae (strain ATCC MYA-4605 / CBS 113480) GN=SCPA PE=3 SV=1	AT5G42240.1	AT5G42240.1 | Symbols: scpl42 | serine carboxypeptidase-like 42 | chr5:16888717-16890931 FORWARD LENGTH=473	-1.72703	-1.72325	-1.40977	0.299608	0.373529	0.340582	0.433231	0.542023	0.370919	0.772167	0.922324	0.805659	20.8319	20.8369	21.2534	23.5244	23.6227	23.5789	23.702	23.8465	23.6192	24.1523	24.3518	24.1968	+	+		+	+		+	+			+		+	Cluster_6	3	8.1	53.121
Pg_S6053.13;Pg_S0988.42	Pg_S6053.13;Pg_S0988.42	Pg_S6053.13;Pg_S0988.42	KG_ISO_047611.60222	KG_ISO_047611	P13352	Photosystem I reaction center subunit VI, chloroplastic OS=Chlamydomonas reinhardtii GN=PSAH PE=1 SV=1	AT1G52230.1	AT1G52230.1 | Symbols: PSAH2, PSAH-2, PSI-H | photosystem I subunit H2 | chr1:19454902-19455508 FORWARD LENGTH=145	-1.74855	-1.741	-1.39759	0.500403	0.504522	0.509959	0.342794	0.362821	0.318014	0.777214	0.831556	0.739859	20.7308	20.757	21.949	28.5371	28.5514	28.5703	27.99	28.0596	27.904	29.498	29.6866	29.3683	+	+		+	+		+	+			+	+	+	Cluster_6	1	52.4	15.392
Pg_S2631.6;Pg_S0885.9;Pg_S1838.5;Pg_S0981.18;Pg_S1097.28;Pg_S0872.4;Pg_S2538.23;Pg_S1774.5	Pg_S2631.6	Pg_S2631.6	KG_ISO_036932.45319	KG_ISO_036932	B5RCJ5	Erythronate-4-phosphate dehydrogenase OS=Salmonella gallinarum (strain 287/91 / NCTC 13346) GN=pdxB PE=3 SV=1	AT1G68010.2	AT1G68010.2 | Symbols: HPR | hydroxypyruvate reductase | chr1:25493418-25495720 FORWARD LENGTH=387	-1.85902	-1.41908	-1.65187	0.514184	0.493278	0.509422	0.415064	0.456671	0.48975	0.602708	0.705012	0.743885	19.6824	20.8774	20.245	26.1287	26.0719	26.1158	25.8595	25.9725	26.0623	26.3692	26.6471	26.7526	+	+		+	+		+	+				+	+	Cluster_6	4	59.1	59.665
Pg_S3958.7	Pg_S3958.7	Pg_S3958.7	KG_ISO_091913.128139	KG_ISO_091913	P60930	Elongation factor 4 OS=Bdellovibrio bacteriovorus (strain ATCC 15356 / DSM 50701 / NCIB 9529 / HD100) GN=lepA PE=3 SV=2	AT1G56070.1	AT1G56070.1 | Symbols: LOS1 | Ribosomal protein S5/Elongation factor G/III/V family protein | chr1:20968245-20971077 REVERSE LENGTH=843	-1.77659	-1.51689	-1.65877	0.474233	0.447441	0.468527	0.491882	0.530008	0.546653	0.659752	0.655392	0.678353	20.4253	21.3393	20.8399	28.3469	28.2526	28.3268	28.409	28.5432	28.6018	28.9998	28.9845	29.0653	+	+		+	+		+	+			+		+	Cluster_6	2	42.3	39.314
Pg_S1903.2;Pg_S3972.21;Pg_S6487.7;Pg_S4395.19	Pg_S1903.2;Pg_S3972.21;Pg_S6487.7;Pg_S4395.19	Pg_S1903.2;Pg_S3972.21;Pg_S6487.7;Pg_S4395.19	KG_ISO_038616.47737	KG_ISO_038616	Q6T311	ADP-ribosylation factor-like protein 9 OS=Homo sapiens GN=ARL9 PE=2 SV=1	AT4G02080.1	AT4G02080.1 | Symbols: ASAR1, ATSARA1C, ATSAR2, SAR2 | secretion-associated RAS super family 2 | chr4:921554-922547 FORWARD LENGTH=193	-1.75613	-1.40347	-1.70255	0.426968	0.38988	0.472011	0.362045	0.411815	0.313332	0.8764	0.686474	0.923223	20.8254	21.4756	20.9242	24.8502	24.7818	24.9332	24.7305	24.8223	24.6407	25.6788	25.3286	25.7651	+	+		+	+		+	+			+	+	+	Cluster_6	3	38.3	21.81
Pg_S0171.10	Pg_S0171.10	Pg_S0171.10	KG_ISO_012996.15991	KG_ISO_012996	Q39709	Fucoxanthin-chlorophyll a-c binding protein, chloroplastic OS=Isochrysis galbana GN=FCP PE=1 SV=1	AT1G15820.1	AT1G15820.1 | Symbols: LHCB6, CP24 | light harvesting complex photosystem II subunit 6 | chr1:5446685-5447676 REVERSE LENGTH=258	-1.78402	-1.42041	-1.64477	0.509218	0.54232	0.59889	0.383673	0.0701688	0.35749	0.762043	0.793151	0.832245	20.2842	21.3858	20.7061	27.2322	27.3325	27.5039	26.8519	25.902	26.7725	27.9982	28.0925	28.2109	+	+		+	+		+	+		+	+	+	+	Cluster_6	2	43.4	27.285
Pg_S0215.2	Pg_S0215.2	Pg_S0215.2	KG_ISO_094529.132634	KG_ISO_094529	Q4G395	Photosystem II D2 protein OS=Emiliania huxleyi GN=psbD PE=3 SV=1	ATCG00280.1	ATCG00280.1 | Symbols: PSBC | photosystem II reaction center protein C | chrC:33720-35141 FORWARD LENGTH=473	-1.63374	-1.52355	-1.68737	0.301131	0.29576	0.263315	0.474585	0.480657	0.418647	0.857408	0.800825	0.952341	21.3755	21.6704	21.2319	26.5541	26.5398	26.4529	27.0184	27.0346	26.8687	28.043	27.8916	28.2971	+	+		+	+		+	+			+	+	+	Cluster_6	2	11	17.149
Pg_S8280.4;Pg_S1293.18	Pg_S8280.4;Pg_S1293.18	Pg_S8280.4;Pg_S1293.18	KG_ISO_063766.83422	KG_ISO_063766	Q03965	Chlorophyll a-b binding protein L1818, chloroplastic OS=Chlamydomonas moewusii GN=L1818 PE=2 SV=1	AT2G05070.1	AT2G05070.1 | Symbols: LHCB2.2, LHCB2 | photosystem II light harvesting complex gene 2.2 | chr2:1799436-1800329 REVERSE LENGTH=265	-1.31617	-1.8185	-1.73924	0.461253	0.505391	0.460194	0.338343	0.35452	0.390073	0.796505	0.770412	0.797224	21.994	20.1646	20.4533	28.467	28.6277	28.4631	28.0194	28.0783	28.2077	29.6879	29.5928	29.6905	+	+		+	+		+	+			+	+	+	Cluster_6	3	55.8	28.55
Pg_S5981.2;Pg_S0280.73	Pg_S5981.2;Pg_S0280.73	Pg_S5981.2;Pg_S0280.73	KG_ISO_063836.83516	KG_ISO_063836	-	-	AT4G39730.1	AT4G39730.1 | Symbols: | Lipase/lipooxygenase, PLAT/LH2 family protein | chr4:18432950-18433581 FORWARD LENGTH=181	-1.39901	-1.71548	-1.69049	0.458151	0.432286	0.581288	0.316843	0.0704805	0.321634	0.830584	0.888993	0.904715	20.8175	20.1643	20.2159	24.6509	24.5975	24.9051	24.3592	23.8507	24.3691	25.4197	25.5402	25.5727	+	+		+	+		+	+			+	+	+	Cluster_6	3	30.4	24.817
Pg_S2093.27	Pg_S2093.27	Pg_S2093.27	KG_ISO_066220.87008	KG_ISO_066220	Q56UQ5	TPT1-like protein OS=Homo sapiens PE=2 SV=2	AT3G16640.1	AT3G16640.1 | Symbols: TCTP | translationally controlled tumor protein | chr3:5669709-5670729 REVERSE LENGTH=168	-1.28044	-1.64918	-1.8397	0.3605	0.318347	0.417747	0.326544	0.340893	0.225299	0.914911	0.917335	0.94774	21.6845	20.8764	20.4589	25.2806	25.1882	25.406	25.2062	25.2376	24.9843	26.4956	26.5009	26.5675	+	+		+	+		+	+			+	+	+	Cluster_6	1	35.1	18.917
Pg_S1738.10	Pg_S1738.10	Pg_S1738.10	KG_ISO_039827.49411	KG_ISO_039827	B3LSS7	6-phosphogluconolactonase 3 OS=Saccharomyces cerevisiae (strain RM11-1a) GN=SOL3 PE=3 SV=1	AT5G24410.1	AT5G24410.1 | Symbols: PGL4 | 6-phosphogluconolactonase 4 | chr5:8332690-8333984 REVERSE LENGTH=261	-1.44653	-1.53765	-1.75767	0.182479	0.456271	0.572881	0.167497	0.287852	0.215903	0.985504	0.951359	0.922104	21.2321	21.0095	20.4719	25.2123	25.8813	26.1662	25.1757	25.4698	25.294	27.1744	27.0909	27.0195	+	+		+	+		+	+			+	+	+	Cluster_6	2	27.5	15.152
Pg_S1979.33	Pg_S1979.33	Pg_S1979.33	KG_ISO_036997.45396	KG_ISO_036997	Q39709	Fucoxanthin-chlorophyll a-c binding protein, chloroplastic OS=Isochrysis galbana GN=FCP PE=1 SV=1	AT5G54270.1	AT5G54270.1 | Symbols: LHCB3, LHCB3*1 | light-harvesting chlorophyll B-binding protein 3 | chr5:22038424-22039383 FORWARD LENGTH=265	-1.5343	-1.07842	-1.99662	0.299033	0.305046	0.324047	0.288779	0.292994	0.0852177	0.962141	1.00121	1.05087	21.2037	22.2367	20.1561	25.3579	25.3715	25.4145	25.3346	25.3442	24.8734	26.8604	26.9489	27.0615	+	+		+	+		+	+			+	+	+	Cluster_6	2	51.9	17.53
[truncated: 25 more columns]
