# Supplementary material for: Proteomic Analysis Reveals a Critical Role of the Glycosyl Hydrolase 17 Protein in Panax ginseng Leaves under Salt Stress
Source: Int J Mol Sci. 2023 Feb 12;24(4):3693. doi: 10.3390/ijms24043693 (PMC9965409; doi:10.3390/ijms24043693)
Supplement: Supplementary file 1 [file ijms-24-03693-s001.zip › Supplementary Table S2.xlsx]

## Sheet: ReadMe
Table S2. GO enrichment analysis of differentially modulated proteins
	Tab Title	Content description
1	Table information	Content of Workbook
2	Cluster_1,2	GO enrichment analysis of differential proteins involved in Cluster_1 and _2
3	Cluster_3,4	GO enrichment analysis of differential proteins involved in Cluster_3 and _4
4	Cluster_5,6	GO enrichment analysis of differential proteins involved in Cluster_5 and _6

## Sheet: Cluster_1,2
GO terms	Term_type	Term name	Hits	TAIR10 entries	P-value	FDR
GO:0008152	Biological process	metabolic process	100	AT3G14067.1, AT2G38670.1, AT1G58684.1, AT1G79720.1, AT4G00570.1, AT5G60600.1, AT1G78960.1, AT3G27160.1, AT1G08520.1, AT4G31390.1, AT5G65720.1, AT1G54580.1, AT4G10340.1, AT1G19920.1, AT5G42650.1, AT5G49720.1, AT3G61540.1, ATCG00350.1, AT4G22260.1, AT3G13120.1, AT5G01410.1, AT5G27470.1, AT5G64050.1, ATCG01310.1, AT1G70820.1, AT3G62910.1, AT1G68830.1, ATCG01110.1, AT5G58330.1, AT3G11210.1, AT4G29060…	0.019	0.31
GO:0044699	Biological process	single-organism process	81	AT1G50010.1, AT4G34350.1, AT4G36810.1, AT1G72680.1, AT2G22250.2, AT5G64300.1, AT2G38670.1, AT3G45780.1, AT5G54770.1, AT2G29690.1, AT5G14800.1, AT1G22840.1, AT1G07110.1, AT4G26300.1, AT5G51820.1, AT3G11210.1, AT1G06950.1, AT4G29060.1, AT1G20200.1, AT1G75330.1, ATCG00490.1, AT3G03710.1, AT5G08280.1, AT1G42550.1, AT5G17710.2, AT4G13780.1, AT5G20490.1, AT5G60600.1, AT5G12250.1, AT1G55850.1, AT4G24620…	0.02	0.32
GO:0009058	Biological process	biosynthetic process	61	AT4G36810.1, AT1G72680.1, AT5G64300.1, AT2G38670.1, AT1G58684.1, AT5G14800.1, AT2G26250.1, AT1G74470.1, AT5G51820.1, AT4G17770.1, AT4G29060.1, ATMG00290.1, AT2G36390.1, AT3G03710.1, AT1G16720.1, ATCG00740.1, AT4G13780.1, AT5G60600.1, AT4G34350.1, AT1G55850.1, AT4G26300.1, AT1G01610.1, AT4G37870.1, AT1G78960.1, AT4G39980.1, AT5G22800.1, AT5G26710.1, AT2G45300.1, AT2G45440.1, AT5G54770.1, AT3G27160…	0.0035	0.076
GO:0044763	Biological process	single-organism cellular process	60	AT4G34350.1, AT1G08520.1, AT4G36810.1, AT1G72680.1, AT4G00570.1, AT2G38670.1, AT3G45780.1, AT5G54770.1, AT2G29690.1, AT5G14800.1, AT4G26300.1, AT5G51820.1, AT1G75330.1, AT3G03710.1, AT5G08280.1, AT1G42550.1, AT4G13780.1, AT5G20490.1, AT5G60600.1, AT5G12250.1, AT5G64300.1, AT2G26250.1, AT1G78960.1, AT4G39980.1, AT5G22800.1, AT5G26710.1, ATCG01110.1, AT5G58330.1, AT2G45440.1, AT3G60740.1, AT1G74470…	0.017	0.29
GO:1901576	Biological process	organic substance biosynthetic process	58	AT4G36810.1, AT1G72680.1, AT5G64300.1, AT2G38670.1, AT1G58684.1, AT5G14800.1, AT2G26250.1, AT1G74470.1, AT5G51820.1, AT4G17770.1, AT4G29060.1, ATMG00290.1, AT2G36390.1, AT3G03710.1, AT1G16720.1, ATCG00740.1, AT4G13780.1, AT5G60600.1, AT4G34350.1, AT1G55850.1, AT4G26300.1, AT1G01610.1, AT4G37870.1, AT1G78960.1, AT4G39980.1, AT5G22800.1, AT5G26710.1, AT2G45300.1, AT2G45440.1, AT5G54770.1, AT3G27160…	0.0041	0.085
GO:0044249	Biological process	cellular biosynthetic process	54	AT4G36810.1, AT1G72680.1, AT4G39980.1, AT2G38670.1, AT1G58684.1, AT5G14800.1, AT1G74470.1, AT5G51820.1, AT4G17770.1, AT4G29060.1, ATMG00290.1, AT3G03710.1, AT1G16720.1, ATCG00740.1, AT4G13780.1, AT5G60600.1, AT4G34350.1, AT5G64300.1, AT4G26300.1, AT5G26710.1, AT1G78960.1, AT5G22800.1, AT2G45300.1, AT2G45440.1, AT5G54770.1, AT3G27160.1, AT1G53000.1, AT1G08520.1, AT5G65720.1, AT5G38830.1, AT1G54580…	0.02	0.32
GO:0044710	Biological process	single-organism metabolic process	51	AT1G08520.1, AT4G36810.1, AT1G72680.1, AT5G64300.1, AT2G38670.1, AT2G29690.1, AT5G14800.1, AT1G07110.1, AT4G26300.1, AT5G51820.1, AT3G11210.1, AT4G00570.1, AT1G75330.1, ATCG00490.1, AT3G03710.1, AT4G13780.1, AT5G60600.1, AT4G34350.1, AT1G55850.1, AT2G26250.1, AT4G37870.1, AT1G78960.1, AT4G39980.1, AT5G22800.1, AT5G26710.1, ATCG01110.1, AT5G58330.1, AT2G45440.1, AT5G54770.1, AT1G74470.1, AT1G53000…	1.3e-05	0.00069
GO:0044711	Biological process	single-organism biosynthetic process	35	AT5G42650.1, AT1G72680.1, AT5G64300.1, AT2G38670.1, AT2G29690.1, AT5G14800.1, AT5G51820.1, AT3G03710.1, AT5G60600.1, AT4G34350.1, AT1G55850.1, AT2G26250.1, AT4G37870.1, AT1G78960.1, AT4G39980.1, AT1G08520.1, AT2G45440.1, AT5G54770.1, AT1G74470.1, AT1G53000.1, AT2G45300.1, AT1G54580.1, AT3G45140.1, AT4G36810.1, AT5G49720.1, AT5G08280.1, AT2G38040.1, AT4G22260.1, AT3G04870.1, AT5G01410.1, AT4G18480…	2.4e-08	1.1e-05
GO:1901564	Biological process	organonitrogen compound metabolic process	35	AT4G39980.1, AT1G58684.1, AT5G14800.1, AT1G74470.1, AT1G16720.1, ATMG00290.1, AT1G75330.1, AT3G03710.1, AT4G29060.1, AT4G13780.1, AT5G64300.1, AT4G26300.1, AT5G22800.1, AT2G45300.1, AT2G45440.1, AT5G54770.1, AT3G27160.1, AT1G08520.1, AT2G01140.1, AT5G38830.1, AT4G37930.1, AT2G29690.1, AT5G08280.1, AT5G26710.1, AT1G70600.1, AT3G13120.1, AT5G01410.1, AT5G27470.1, AT5G64050.1, ATCG01310.1, AT4G18480…	0.00013	0.0041
GO:1901566	Biological process	organonitrogen compound biosynthetic process	32	AT4G39980.1, AT1G58684.1, AT5G14800.1, AT1G74470.1, AT1G16720.1, ATMG00290.1, AT3G03710.1, AT4G29060.1, AT4G13780.1, AT5G64300.1, AT4G26300.1, AT5G22800.1, AT2G45300.1, AT2G45440.1, AT5G54770.1, AT3G27160.1, AT1G08520.1, AT5G38830.1, AT2G29690.1, AT5G08280.1, AT5G26710.1, AT1G70600.1, AT3G13120.1, AT5G01410.1, AT5G27470.1, AT5G64050.1, ATCG01310.1, AT4G18480.1, AT1G03630.1, AT3G62910.1, AT1G69740…	2.8e-05	0.0013
GO:0044281	Biological process	small molecule metabolic process	31	AT4G00570.1, AT2G29690.1, AT5G14800.1, AT1G07110.1, AT1G75330.1, AT3G03710.1, AT4G13780.1, AT5G60600.1, AT4G34350.1, AT5G64300.1, AT2G26250.1, AT4G37870.1, AT4G39980.1, AT5G22800.1, AT5G26710.1, AT5G58330.1, AT5G54770.1, AT4G26300.1, AT2G45300.1, AT2G01140.1, AT5G38830.1, AT1G54580.1, AT4G37930.1, AT3G45140.1, AT5G42650.1, AT2G38040.1, AT5G01410.1, AT5G27470.1, AT5G64050.1, AT2G45440.1, AT5G38020…	3.9e-07	3.8e-05
GO:0009628	Biological process	response to abiotic stimulus	29	AT1G17870.1, AT3G12580.1, AT3G45780.1, AT2G37220.1, AT5G14800.1, AT1G07890.3, AT5G63860.1, AT5G51820.1, AT5G15450.1, AT1G73990.1, AT4G15480.1, AT5G12250.1, AT2G26250.1, AT5G52640.1, AT1G79930.1, AT5G06290.1, AT5G54770.1, AT2G37170.1, AT1G32060.1, AT4G35090.1, AT4G10340.1, AT3G45140.1, AT5G49720.1, AT2G47800.1, AT4G22260.1, AT4G37930.1, AT5G01410.1, AT5G58070.1, AT2G43090.1	0.00024	0.0066
GO:0006082	Biological process	organic acid metabolic process	26	AT4G39980.1, AT2G29690.1, AT5G14800.1, AT1G75330.1, AT3G03710.1, AT4G13780.1, AT5G60600.1, AT4G34350.1, AT4G00570.1, AT2G26250.1, AT5G22800.1, AT5G26710.1, AT5G58330.1, AT4G26300.1, AT2G45300.1, AT5G38830.1, AT1G54580.1, AT4G37930.1, AT3G45140.1, AT5G42650.1, AT2G38040.1, AT5G01410.1, AT5G27470.1, AT5G64050.1, AT2G45440.1, AT5G38020.1	9.8e-08	2.2e-05
GO:0019752	Biological process	carboxylic acid metabolic process	25	AT4G39980.1, AT5G58330.1, AT5G14800.1, AT1G75330.1, AT3G03710.1, AT4G13780.1, AT5G60600.1, AT4G34350.1, AT4G00570.1, AT2G26250.1, AT5G22800.1, AT5G26710.1, AT4G26300.1, AT2G45300.1, AT5G38830.1, AT1G54580.1, AT4G37930.1, AT3G45140.1, AT5G42650.1, AT2G38040.1, AT5G01410.1, AT5G27470.1, AT5G64050.1, AT2G45440.1, AT5G38020.1	4e-09	3.6e-06
GO:0043436	Biological process	oxoacid metabolic process	25	AT4G39980.1, AT5G58330.1, AT5G14800.1, AT1G75330.1, AT3G03710.1, AT4G13780.1, AT5G60600.1, AT4G34350.1, AT4G00570.1, AT2G26250.1, AT5G22800.1, AT5G26710.1, AT4G26300.1, AT2G45300.1, AT5G38830.1, AT1G54580.1, AT4G37930.1, AT3G45140.1, AT5G42650.1, AT2G38040.1, AT5G01410.1, AT5G27470.1, AT5G64050.1, AT2G45440.1, AT5G38020.1	3.8e-08	1.1e-05
GO:0009266	Biological process	response to temperature stimulus	18	AT1G17870.1, AT3G12580.1, AT5G54770.1, AT1G07890.3, AT4G22260.1, AT5G12250.1, AT2G37220.1, AT1G32060.1, AT4G35090.1, AT5G14800.1, AT5G15450.1, AT4G37930.1, AT5G58070.1, AT5G52640.1, AT5G51820.1, AT2G26250.1, AT1G79930.1, AT5G06290.1	1.5e-07	2.7e-05
GO:0006412	Biological process	translation	17	AT1G70600.1, AT3G27160.1, AT4G13780.1, AT1G16720.1, AT3G13120.1, AT1G58684.1, AT5G27470.1, AT5G64050.1, AT5G38830.1, AT4G26300.1, ATCG01310.1, AT5G22800.1, AT3G62910.1, AT4G29060.1, ATMG00290.1, AT5G26710.1, AT2G09990.1	0.038	0.51
GO:0043043	Biological process	peptide biosynthetic process	17	AT1G70600.1, AT3G27160.1, AT4G13780.1, AT1G16720.1, AT3G13120.1, AT1G58684.1, AT5G27470.1, AT5G64050.1, AT5G38830.1, AT4G26300.1, ATCG01310.1, AT5G22800.1, AT3G62910.1, AT4G29060.1, ATMG00290.1, AT5G26710.1, AT2G09990.1	0.041	0.54
GO:0006518	Biological process	peptide metabolic process	17	AT1G70600.1, AT3G27160.1, AT4G13780.1, AT1G16720.1, AT3G13120.1, AT1G58684.1, AT5G27470.1, AT5G64050.1, AT5G38830.1, AT4G26300.1, ATCG01310.1, AT5G22800.1, AT3G62910.1, AT4G29060.1, ATMG00290.1, AT5G26710.1, AT2G09990.1	0.047	0.59
GO:0043604	Biological process	amide biosynthetic process	17	AT1G70600.1, AT3G27160.1, AT4G13780.1, AT1G16720.1, AT3G13120.1, AT1G58684.1, AT5G27470.1, AT5G64050.1, AT5G38830.1, AT4G26300.1, ATCG01310.1, AT5G22800.1, AT3G62910.1, AT4G29060.1, ATMG00290.1, AT5G26710.1, AT2G09990.1	0.046	0.59
GO:0006629	Biological process	lipid metabolic process	16	AT5G38020.1, AT3G03710.1, AT2G38040.1, AT4G36810.1, AT4G22260.1, AT5G60600.1, AT2G38670.1, AT4G34350.1, AT2G26250.1, AT1G54580.1, AT1G78960.1, AT5G42650.1, AT1G53000.1, AT3G11210.1, AT5G23960.1, AT3G04870.1	0.0021	0.049
GO:0044255	Biological process	cellular lipid metabolic process	15	AT3G03710.1, AT2G38040.1, AT4G36810.1, AT4G22260.1, AT5G60600.1, AT2G38670.1, AT4G34350.1, AT2G26250.1, AT1G54580.1, AT1G78960.1, AT5G42650.1, AT1G53000.1, AT5G38020.1, AT5G23960.1, AT3G04870.1	7.5e-05	0.0028
GO:0061458	Biological process	reproductive system development	15	AT3G60740.1, AT4G29060.1, AT5G17710.2, AT2G22250.2, AT1G02140.1, AT3G44600.1, AT5G64050.1, AT1G07890.3, AT4G24620.1, AT5G20490.1, AT4G26300.1, AT5G22800.1, AT5G26742.2, AT1G03160.1, AT1G20200.1	0.036	0.5
GO:0048608	Biological process	reproductive structure development	15	AT3G60740.1, AT4G29060.1, AT5G17710.2, AT2G22250.2, AT1G02140.1, AT3G44600.1, AT5G64050.1, AT1G07890.3, AT4G24620.1, AT5G20490.1, AT4G26300.1, AT5G22800.1, AT5G26742.2, AT1G03160.1, AT1G20200.1	0.036	0.5
GO:0008610	Biological process	lipid biosynthetic process	14	AT3G03710.1, AT2G38040.1, AT4G22260.1, AT5G60600.1, AT2G38670.1, AT4G34350.1, AT2G26250.1, AT1G54580.1, AT1G78960.1, AT4G36810.1, AT1G53000.1, AT5G38020.1, AT5G23960.1, AT3G04870.1	2.8e-05	0.0013
GO:0044283	Biological process	small molecule biosynthetic process	14	AT5G54770.1, AT4G39980.1, AT2G45300.1, AT5G64300.1, AT5G01410.1, AT2G29690.1, AT5G14800.1, AT1G54580.1, AT4G37870.1, AT3G45140.1, AT5G42650.1, AT5G38020.1, AT2G38040.1, AT2G45440.1	0.00028	0.0075
GO:0006520	Biological process	cellular amino acid metabolic process	12	AT5G14800.1, AT4G26300.1, AT4G13780.1, AT5G01410.1, AT5G38830.1, AT5G64050.1, AT4G37930.1, AT2G45440.1, AT5G22800.1, AT5G27470.1, AT5G26710.1, AT1G75330.1	4.3e-06	0.00026
GO:0009416	Biological process	response to light stimulus	12	AT1G17870.1, AT3G12580.1, AT4G22260.1, AT1G73990.1, AT4G15480.1, AT5G01410.1, AT4G35090.1, AT5G58070.1, AT4G10340.1, AT5G63860.1, AT3G45780.1, AT2G26250.1	0.0073	0.14
GO:0009314	Biological process	response to radiation	12	AT1G17870.1, AT3G12580.1, AT4G22260.1, AT1G73990.1, AT4G15480.1, AT5G01410.1, AT4G35090.1, AT5G58070.1, AT4G10340.1, AT5G63860.1, AT3G45780.1, AT2G26250.1	0.0095	0.17
GO:0010035	Biological process	response to inorganic substance	12	AT1G17870.1, AT3G12580.1, AT4G13780.1, AT2G01140.1, AT2G37170.1, AT2G32240.1, AT5G38830.1, AT3G45140.1, AT5G41670.1, AT5G27470.1, AT3G02530.1, AT2G47800.1	0.033	0.49
GO:0051186	Biological process	cofactor metabolic process	11	AT3G03710.1, AT1G74470.1, AT1G69740.1, AT1G08520.1, AT2G01140.1, AT5G65720.1, AT5G01410.1, AT4G18480.1, AT5G08280.1, AT1G02500.1, AT1G03630.1	0.00013	0.0041
GO:0010154	Biological process	fruit development	11	AT3G60740.1, AT4G29060.1, AT5G17710.2, AT2G22250.2, AT1G02140.1, AT1G07890.3, AT5G20490.1, AT4G26300.1, AT5G22800.1, AT5G26742.2, AT1G20200.1	0.012	0.21
GO:0009409	Biological process	response to cold	10	AT5G54770.1, AT5G12250.1, AT2G37220.1, AT1G32060.1, AT4G35090.1, AT5G58070.1, AT4G37930.1, AT5G51820.1, AT2G26250.1, AT5G06290.1	0.00049	0.012
GO:0009793	Biological process	embryo development ending in seed dormancy	10	AT3G60740.1, AT4G29060.1, AT5G17710.2, AT2G22250.2, AT1G02140.1, AT1G07890.3, AT4G26300.1, AT5G22800.1, AT5G26742.2, AT1G20200.1	0.0024	0.055
GO:0016053	Biological process	organic acid biosynthetic process	10	AT4G39980.1, AT2G45300.1, AT2G29690.1, AT5G14800.1, AT1G54580.1, AT3G45140.1, AT5G42650.1, AT5G38020.1, AT2G38040.1, AT2G45440.1	0.005	0.1
GO:0009790	Biological process	embryo development	10	AT3G60740.1, AT4G29060.1, AT5G17710.2, AT2G22250.2, AT1G02140.1, AT1G07890.3, AT4G26300.1, AT5G22800.1, AT5G26742.2, AT1G20200.1	0.0081	0.15
GO:0048316	Biological process	seed development	10	AT3G60740.1, AT4G29060.1, AT5G17710.2, AT2G22250.2, AT1G02140.1, AT1G07890.3, AT4G26300.1, AT5G22800.1, AT5G26742.2, AT1G20200.1	0.02	0.32
GO:0051188	Biological process	cofactor biosynthetic process	9	AT3G03710.1, AT1G74470.1, AT1G08520.1, AT5G65720.1, AT1G69740.1, AT4G18480.1, AT5G08280.1, AT1G02500.1, AT1G03630.1	4.9e-05	0.002
GO:0046394	Biological process	carboxylic acid biosynthetic process	9	AT4G39980.1, AT2G45300.1, AT5G14800.1, AT1G54580.1, AT3G45140.1, AT5G42650.1, AT5G38020.1, AT2G38040.1, AT2G45440.1	0.0044	0.091
GO:0032787	Biological process	monocarboxylic acid metabolic process	9	AT3G03710.1, AT5G60600.1, AT4G34350.1, AT2G26250.1, AT1G54580.1, AT3G45140.1, AT5G42650.1, AT5G38020.1, AT2G38040.1	0.0079	0.15
GO:0051641	Biological process	cellular localization	9	AT3G20000.1, AT1G42550.1, AT5G20490.1, AT3G45780.1, AT4G31480.1, AT1G02130.1, AT2G16950.1, AT1G06950.1, AT5G11710.1	0.029	0.43
GO:0006778	Biological process	porphyrin-containing compound metabolic process	8	AT3G03710.1, AT1G74470.1, AT1G08520.1, AT5G01410.1, AT1G69740.1, AT4G18480.1, AT5G08280.1, AT1G03630.1	7.8e-07	6.9e-05
GO:0033013	Biological process	tetrapyrrole metabolic process	8	AT3G03710.1, AT1G74470.1, AT1G08520.1, AT5G01410.1, AT1G69740.1, AT4G18480.1, AT5G08280.1, AT1G03630.1	8.4e-07	6.9e-05
GO:0008299	Biological process	isoprenoid biosynthetic process	8	AT3G03710.1, AT4G22260.1, AT5G60600.1, AT3G04870.1, AT4G34350.1, AT1G78960.1, AT4G36810.1, AT5G23960.1	2e-05	0.00099
GO:0006720	Biological process	isoprenoid metabolic process	8	AT3G03710.1, AT4G22260.1, AT5G60600.1, AT3G04870.1, AT4G34350.1, AT1G78960.1, AT4G36810.1, AT5G23960.1	4.2e-05	0.0018
GO:0009408	Biological process	response to heat	8	AT1G17870.1, AT3G12580.1, AT5G58070.1, AT5G15450.1, AT5G14800.1, AT1G07890.3, AT5G52640.1, AT1G79930.1	0.00011	0.004
GO:0009657	Biological process	plastid organization	8	AT1G42550.1, AT4G22260.1, AT3G45780.1, AT5G64050.1, AT5G15450.1, AT1G03160.1, AT3G62910.1, AT1G06950.1	0.00015	0.0043
GO:0006457	Biological process	protein folding	8	AT3G12580.1, AT3G60740.1, AT5G17710.2, AT3G56070.1, AT3G44600.1, AT3G03960.1, AT5G03160.1, AT1G79930.1	0.00046	0.011
GO:0051649	Biological process	establishment of localization in cell	8	AT3G20000.1, AT1G42550.1, AT4G31480.1, AT3G45780.1, AT1G02130.1, AT2G16950.1, AT1G06950.1, AT5G11710.1	0.024	0.37
GO:0043038	Biological process	amino acid activation	7	AT4G26300.1, AT4G13780.1, AT5G38830.1, AT5G64050.1, AT5G22800.1, AT5G27470.1, AT5G26710.1	2.6e-07	3e-05
GO:0043039	Biological process	tRNA aminoacylation	7	AT4G26300.1, AT4G13780.1, AT5G38830.1, AT5G64050.1, AT5G22800.1, AT5G27470.1, AT5G26710.1	2.6e-07	3e-05
GO:0006418	Biological process	tRNA aminoacylation for protein translation	7	AT4G26300.1, AT4G13780.1, AT5G38830.1, AT5G64050.1, AT5G22800.1, AT5G27470.1, AT5G26710.1	2.6e-07	3e-05
GO:0006779	Biological process	porphyrin-containing compound biosynthetic process	7	AT3G03710.1, AT1G74470.1, AT1G08520.1, AT5G08280.1, AT4G18480.1, AT1G69740.1, AT1G03630.1	9.9e-07	7.4e-05
GO:0033014	Biological process	tetrapyrrole biosynthetic process	7	AT3G03710.1, AT1G74470.1, AT1G08520.1, AT5G08280.1, AT4G18480.1, AT1G69740.1, AT1G03630.1	1.3e-06	8.9e-05
GO:0015994	Biological process	chlorophyll metabolic process	7	AT3G03710.1, AT1G74470.1, AT1G08520.1, AT5G01410.1, AT4G18480.1, AT5G08280.1, AT1G03630.1	3.9e-06	0.00025
GO:0006399	Biological process	tRNA metabolic process	7	AT4G26300.1, AT4G13780.1, AT5G38830.1, AT5G64050.1, AT5G22800.1, AT5G27470.1, AT5G26710.1	6.7e-05	0.0026
GO:0046148	Biological process	pigment biosynthetic process	7	AT3G03710.1, AT1G74470.1, AT4G22260.1, AT1G08520.1, AT4G18480.1, AT5G08280.1, AT1G03630.1	0.00012	0.004
GO:0009658	Biological process	chloroplast organization	7	AT1G42550.1, AT4G22260.1, AT3G45780.1, AT5G64050.1, AT5G15450.1, AT3G62910.1, AT1G06950.1	0.00012	0.0041
GO:0042440	Biological process	pigment metabolic process	7	AT3G03710.1, AT1G74470.1, AT4G22260.1, AT1G08520.1, AT4G18480.1, AT5G08280.1, AT1G03630.1	0.00038	0.0099
GO:0015979	Biological process	photosynthesis	7	ATCG00350.1, ATCG00280.1, ATCG01110.1, AT4G10340.1, AT5G39830.1, AT1G68830.1, ATCG00680.1	0.0025	0.055
GO:0034660	Biological process	ncRNA metabolic process	7	AT4G26300.1, AT4G13780.1, AT5G38830.1, AT5G64050.1, AT5G22800.1, AT5G27470.1, AT5G26710.1	0.011	0.2
GO:0046686	Biological process	response to cadmium ion	7	AT4G13780.1, AT2G01140.1, AT2G32240.1, AT5G38830.1, AT5G41670.1, AT5G27470.1, AT3G02530.1	0.012	0.21
GO:0044262	Biological process	cellular carbohydrate metabolic process	7	AT3G03710.1, AT3G52180.1, AT5G49720.1, AT4G24620.1, AT5G51820.1, AT1G53000.1, AT4G17770.1	0.027	0.41
GO:0015995	Biological process	chlorophyll biosynthetic process	6	AT3G03710.1, AT1G74470.1, AT1G08520.1, AT4G18480.1, AT5G08280.1, AT1G03630.1	7.6e-06	0.00043
GO:0007017	Biological process	microtubule-based process	6	AT3G60740.1, AT5G12250.1, AT5G23860.1, AT1G50010.1, AT5G19780.1, AT5G49720.1	0.00044	0.011
GO:0016051	Biological process	carbohydrate biosynthetic process	6	AT1G53000.1, AT1G55850.1, AT4G37870.1, AT5G51820.1, AT5G49720.1, AT4G17770.1	0.036	0.5
GO:0043648	Biological process	dicarboxylic acid metabolic process	5	AT4G39980.1, AT2G45300.1, AT4G00570.1, AT2G45440.1, AT5G58330.1	0.0002	0.0057
GO:0019684	Biological process	photosynthesis, light reaction	5	AT5G39830.1, ATCG00280.1, ATCG01110.1, AT1G68830.1, ATCG00680.1	0.003	0.066
GO:0072330	Biological process	monocarboxylic acid biosynthetic process	5	AT5G38020.1, AT1G54580.1, AT3G45140.1, AT5G42650.1, AT2G38040.1	0.035	0.5
GO:0006631	Biological process	fatty acid metabolic process	5	AT5G38020.1, AT1G54580.1, AT2G38040.1, AT5G42650.1, AT2G26250.1	0.035	0.5
GO:0044264	Biological process	cellular polysaccharide metabolic process	5	AT3G52180.1, AT4G24620.1, AT5G51820.1, AT1G53000.1, AT5G49720.1	0.046	0.59
GO:0003824	Molecular function	catalytic activity	105	AT3G10840.1, AT3G14067.1, AT3G21760.1, AT2G38670.1, AT1G79720.1, AT5G13630.1, AT5G60600.1, AT1G78960.1, AT3G59140.1, AT3G56940.1, AT5G06290.1, AT4G31390.1, AT5G65720.1, AT1G19920.1, AT5G42650.1, AT5G49720.1, AT3G61540.1, AT4G22260.1, AT3G53620.1, AT5G64050.1, AT1G70820.1, AT1G68830.1, AT5G26742.2, ATCG01110.1, AT2G29690.1, AT1G74790.1, AT4G26300.1, AT5G27470.1, AT2G36390.1, AT4G13780.1, AT1G73990…	2.2e-09	4.9e-07
GO:0016491	Molecular function	oxidoreductase activity	23	ATCG01110.1, AT5G58330.1, AT5G14800.1, AT1G07890.3, AT1G74470.1, AT4G23430.2, AT5G60600.1, AT4G34350.1, AT4G00570.1, AT5G41670.1, AT5G06290.1, AT2G15620.1, AT2G34590.1, AT4G35090.1, AT1G77490.1, AT3G45140.1, AT3G56940.1, AT3G51030.1, AT4G22260.1, AT3G04870.1, AT5G06060.1, AT3G14420.1, AT1G03630.1	0.00068	0.016
GO:0016829	Molecular function	lyase activity	13	AT2G01140.1, AT5G64300.1, AT4G13430.1, AT2G29690.1, ATCG00490.1, AT5G15110.1, AT4G37870.1, AT2G43090.1, AT2G45440.1, AT5G42650.1, AT4G33070.1, AT5G23960.1, AT1G69740.1	9e-06	0.00039
GO:0005198	Molecular function	structural molecule activity	13	AT1G70600.1, AT3G27160.1, AT5G23860.1, AT5G12250.1, AT3G13120.1, AT1G58684.1, AT5G19780.1, AT4G31480.1, AT5G19940.1, ATCG01310.1, AT1G50010.1, ATMG00290.1, AT2G09990.1	0.00015	0.0046
GO:0016874	Molecular function	ligase activity	9	AT4G26300.1, AT4G13780.1, AT5G38830.1, AT5G64050.1, AT4G18480.1, AT5G26710.1, AT5G27470.1, AT2G38040.1, AT5G13630.1	0.00012	0.0043
GO:0016757	Molecular function	transferase activity, transferring glycosyl groups	9	AT5G65550.1, AT5G54010.1, AT3G21760.1, AT4G15480.1, AT1G55850.1, AT1G34130.1, AT5G24300.1, AT4G17770.1, AT2G36390.1	0.045	0.56
GO:0016887	Molecular function	ATPase activity	8	AT4G00660.2, AT5G15450.1, AT5G42270.1, AT4G18480.1, AT3G59140.1, AT5G26742.2, AT5G19990.1, AT2G47800.1	0.036	0.53
GO:0008233	Molecular function	peptidase activity	8	AT3G14067.1, AT1G73990.1, AT1G79720.1, AT3G61540.1, AT5G42270.1, AT2G05840.1, AT5G39830.1, AT5G65620.1	0.041	0.56
GO:0003735	Molecular function	structural constituent of ribosome	7	AT1G70600.1, AT3G27160.1, AT3G13120.1, AT1G58684.1, ATCG01310.1, ATMG00290.1, AT2G09990.1	0.023	0.35
GO:0070011	Molecular function	peptidase activity, acting on L-amino acid peptides	7	AT3G14067.1, AT1G73990.1, AT1G79720.1, AT3G61540.1, AT5G42270.1, AT5G39830.1, AT5G65620.1	0.046	0.56
GO:0004812	Molecular function	aminoacyl-tRNA ligase activity	6	AT4G26300.1, AT4G13780.1, AT5G38830.1, AT5G64050.1, AT5G27470.1, AT5G26710.1	7.6e-06	0.00039
GO:0016875	Molecular function	ligase activity, forming carbon-oxygen bonds	6	AT4G26300.1, AT4G13780.1, AT5G38830.1, AT5G64050.1, AT5G27470.1, AT5G26710.1	7.6e-06	0.00039
GO:0016876	Molecular function	ligase activity, forming aminoacyl-tRNA and related compounds	6	AT4G26300.1, AT4G13780.1, AT5G38830.1, AT5G64050.1, AT5G27470.1, AT5G26710.1	7.6e-06	0.00039
GO:0016830	Molecular function	carbon-carbon lyase activity	6	AT5G64300.1, AT2G01140.1, AT2G29690.1, ATCG00490.1, AT4G37870.1, AT4G33070.1	0.00022	0.0059
GO:0016835	Molecular function	carbon-oxygen lyase activity	6	AT5G15110.1, AT2G43090.1, AT2G45440.1, AT5G42650.1, AT5G23960.1, AT1G69740.1	0.00098	0.022
GO:0016853	Molecular function	isomerase activity	6	AT3G56070.1, AT4G24620.1, AT1G78960.1, AT1G70820.1, AT3G44600.1, AT5G51820.1	0.012	0.21
GO:0016765	Molecular function	transferase activity, transferring alkyl or aryl (other than methyl) groups	5	AT4G39980.1, AT2G45300.1, AT5G08280.1, AT1G02500.1, AT4G36810.1	0.0034	0.068
GO:0008135	Molecular function	translation factor activity, RNA binding	5	AT3G62910.1, AT5G25780.1, AT4G29060.1, AT4G33250.1, AT1G49760.1	0.01	0.19
GO:0005737	Cellular component	cytoplasm	125	AT3G10840.1, AT3G14067.1, AT2G38670.1, AT2G37220.1, AT1G58684.1, AT5G13630.1, AT5G60600.1, AT3G56940.1, AT5G06290.1, AT3G01780.1, AT3G27160.1, AT1G08520.1, AT4G31390.1, AT5G65720.1, AT4G10340.1, AT1G19920.1, AT5G42650.1, AT5G49720.1, AT3G52380.1, AT3G61540.1, ATCG00350.1, AT3G13120.1, AT5G01410.1, AT4G24750.1, AT5G27470.1, AT5G64050.1, ATCG01310.1, AT1G70820.1, AT1G68830.1, AT5G41600.1, AT4G39680…	1.1e-05	0.00019
GO:0044444	Cellular component	cytoplasmic part	119	AT3G10840.1, AT3G14067.1, AT2G38670.1, AT2G37220.1, AT1G58684.1, AT5G13630.1, AT5G60600.1, AT3G56940.1, AT5G06290.1, AT3G01780.1, AT3G27160.1, AT1G08520.1, AT4G31390.1, AT5G65720.1, AT4G10340.1, AT1G19920.1, AT5G42650.1, AT5G49720.1, AT3G52380.1, AT3G61540.1, ATCG00350.1, AT3G13120.1, AT5G01410.1, AT4G24750.1, AT5G27470.1, AT5G64050.1, ATCG01310.1, AT1G70820.1, AT1G68830.1, AT5G41600.1, AT4G39680…	1.8e-09	1.2e-07
GO:0009536	Cellular component	plastid	77	AT3G10840.1, AT2G20260.1, AT4G36810.1, AT1G12800.1, AT2G01140.1, AT4G39980.1, ATCG01110.1, AT2G37220.1, AT4G39680.1, AT2G29690.1, AT1G74470.1, AT5G51820.1, AT1G06950.1, AT4G23430.2, ATCG00680.1, AT5G13630.1, AT3G20000.1, AT5G08280.1, AT5G21430.1, AT4G10300.1, AT5G15450.1, AT5G60600.1, AT4G34350.1, AT4G00570.1, AT4G26300.1, AT5G19940.1, AT5G58330.1, AT3G14420.1, AT5G64430.1, AT1G53000.1, AT5G39830…	3.7e-16	6.2e-14
GO:0009507	Cellular component	chloroplast	69	AT3G10840.1, AT2G20260.1, AT4G36810.1, AT1G12800.1, AT2G01140.1, AT4G39980.1, ATCG01110.1, AT2G37220.1, AT4G39680.1, AT2G29690.1, AT1G74470.1, AT5G51820.1, AT1G06950.1, AT4G23430.2, ATCG00680.1, AT5G13630.1, ATCG00490.1, AT5G08280.1, ATCG00740.1, AT4G10300.1, AT5G15450.1, AT5G60600.1, AT4G34350.1, AT4G00570.1, AT4G26300.1, AT5G19940.1, AT3G14420.1, AT5G64430.1, AT5G39830.1, AT3G56940.1, AT1G16080…	2.5e-12	2.1e-10
GO:0044446	Cellular component	intracellular organelle part	62	AT3G10840.1, AT2G20260.1, AT4G31480.1, AT2G37220.1, AT5G21430.1, AT1G58684.1, AT5G19780.1, AT1G74470.1, AT5G51820.1, AT5G03160.1, AT4G23430.2, ATMG00290.1, ATCG00680.1, AT5G13630.1, AT3G20000.1, AT5G20490.1, AT1G73990.1, AT4G34350.1, AT1G03160.1, AT5G19940.1, AT5G64430.1, AT5G39830.1, AT3G56940.1, AT1G16080.1, AT5G12470.1, AT1G06950.1, AT5G06290.1, AT5G11710.1, AT5G54770.1, AT2G34590.1, AT2G01140…	1.5e-06	4e-05
GO:0044422	Cellular component	organelle part	62	AT3G10840.1, AT2G20260.1, AT4G31480.1, AT2G37220.1, AT5G21430.1, AT1G58684.1, AT5G19780.1, AT1G74470.1, AT5G51820.1, AT5G03160.1, AT4G23430.2, ATMG00290.1, ATCG00680.1, AT5G13630.1, AT3G20000.1, AT5G20490.1, AT1G73990.1, AT4G34350.1, AT1G03160.1, AT5G19940.1, AT5G64430.1, AT5G39830.1, AT3G56940.1, AT1G16080.1, AT5G12470.1, AT1G06950.1, AT5G06290.1, AT5G11710.1, AT5G54770.1, AT2G34590.1, AT2G01140…	1.6e-06	4e-05
GO:0044435	Cellular component	plastid part	45	AT3G10840.1, AT2G20260.1, AT2G37220.1, AT5G21430.1, AT5G58330.1, AT1G74470.1, AT5G51820.1, AT1G06950.1, AT4G23430.2, ATCG00680.1, AT5G13630.1, AT1G73990.1, AT4G34350.1, AT5G19940.1, AT5G64430.1, AT5G39830.1, AT3G56940.1, AT1G16080.1, AT5G12470.1, AT5G06290.1, AT5G35970.1, AT5G54770.1, AT2G34590.1, AT2G01140.1, AT1G08520.1, AT4G31390.1, AT1G32060.1, AT4G35090.1, AT3G14420.1, AT4G10340.1, AT3G61870…	6.8e-17	2.2e-14
GO:0044434	Cellular component	chloroplast part	39	AT3G10840.1, AT2G20260.1, AT2G37220.1, AT5G21430.1, AT5G58330.1, AT1G74470.1, AT5G51820.1, AT1G06950.1, AT4G23430.2, ATCG00680.1, AT5G13630.1, AT1G73990.1, AT4G34350.1, AT5G19940.1, AT5G64430.1, AT5G39830.1, AT3G56940.1, AT1G16080.1, AT5G12470.1, AT5G35970.1, AT2G34590.1, AT2G01140.1, AT1G08520.1, AT4G31390.1, AT3G14420.1, AT4G10340.1, AT3G61870.1, AT5G65620.1, AT5G42650.1, AT2G43090.1, ATCG00350…	4.3e-13	4.7e-11
GO:0032991	Cellular component	macromolecular complex	33	AT2G20260.1, AT1G58684.1, AT5G19780.1, AT2G05840.1, AT1G06950.1, ATMG00290.1, AT1G20200.1, AT5G13630.1, AT3G20000.1, AT5G20490.1, AT1G73990.1, ATCG00680.1, AT4G33250.1, AT5G19990.1, AT3G27160.1, AT1G08520.1, AT4G10340.1, AT2G29690.1, AT2G38040.1, AT1G70600.1, ATCG00350.1, AT5G23860.1, ATCG00280.1, AT1G50010.1, AT3G13120.1, AT1G02140.1, AT4G31480.1, AT2G16950.1, ATCG01310.1, AT4G18480.1, AT3G14420…	0.0011	0.014
GO:0031975	Cellular component	envelope	25	AT3G10840.1, AT2G37220.1, AT5G58330.1, AT1G74470.1, AT5G51820.1, AT4G23430.2, AT1G06950.1, AT5G13630.1, AT3G20000.1, AT1G03160.1, AT5G19940.1, AT5G64430.1, AT3G56940.1, AT1G16080.1, AT5G12470.1, AT5G06290.1, AT5G54770.1, AT2G34590.1, AT1G32060.1, AT4G35090.1, AT4G37930.1, AT3G61870.1, AT5G22790.1, AT2G16950.1, AT5G35970.1	1.1e-06	3.7e-05
GO:0031967	Cellular component	organelle envelope	25	AT3G10840.1, AT2G37220.1, AT5G58330.1, AT1G74470.1, AT5G51820.1, AT4G23430.2, AT1G06950.1, AT5G13630.1, AT3G20000.1, AT1G03160.1, AT5G19940.1, AT5G64430.1, AT3G56940.1, AT1G16080.1, AT5G12470.1, AT5G06290.1, AT5G54770.1, AT2G34590.1, AT1G32060.1, AT4G35090.1, AT4G37930.1, AT3G61870.1, AT5G22790.1, AT2G16950.1, AT5G35970.1	1.1e-06	3.7e-05
GO:0043234	Cellular component	protein complex	25	AT2G20260.1, AT2G29690.1, AT5G19780.1, AT2G05840.1, AT1G06950.1, AT1G20200.1, AT5G13630.1, AT3G20000.1, AT5G20490.1, AT1G73990.1, ATCG00680.1, AT4G33250.1, AT5G19990.1, AT1G08520.1, AT4G10340.1, AT2G38040.1, ATCG00350.1, AT5G23860.1, ATCG00280.1, AT1G50010.1, AT1G02140.1, AT4G31480.1, AT2G16950.1, AT4G18480.1, AT3G44600.1	0.0013	0.016
GO:0009526	Cellular component	plastid envelope	23	AT3G10840.1, AT2G37220.1, AT5G58330.1, AT1G74470.1, AT5G51820.1, AT4G23430.2, AT1G06950.1, AT5G13630.1, AT5G19940.1, AT5G64430.1, AT3G56940.1, AT1G16080.1, AT5G12470.1, AT5G06290.1, AT5G54770.1, AT2G34590.1, AT1G32060.1, AT4G35090.1, AT4G37930.1, AT3G61870.1, AT5G22790.1, AT1G03160.1, AT5G35970.1	2.1e-09	1.2e-07
GO:0005829	Cellular component	cytosol	23	AT3G12580.1, AT4G39680.1, AT1G58684.1, AT5G19780.1, AT1G07890.3, AT1G07110.1, AT5G63860.1, AT4G13780.1, AT1G67230.1, AT4G37870.1, AT5G52640.1, AT3G22850.1, AT5G65620.1, AT5G25780.1, AT1G70600.1, AT3G56070.1, AT3G51030.1, AT1G50010.1, AT5G01410.1, AT5G27470.1, AT4G24620.1, AT3G14420.1, AT2G09990.1	0.014	0.14
GO:0009532	Cellular component	plastid stroma	19	AT2G20260.1, ATCG00350.1, AT2G01140.1, AT2G37220.1, AT4G34350.1, AT4G31390.1, AT5G65620.1, AT5G58330.1, ATCG00490.1, AT4G10340.1, ATCG01310.1, AT4G18480.1, AT5G42650.1, ATCG00280.1, AT3G14420.1, AT2G43090.1, AT1G16080.1, ATCG00680.1, AT5G51820.1	3.5e-06	7.2e-05
GO:0009570	Cellular component	chloroplast stroma	18	AT2G20260.1, ATCG00350.1, AT2G01140.1, AT2G37220.1, AT4G34350.1, AT4G31390.1, AT5G58330.1, ATCG00490.1, AT4G10340.1, AT2G43090.1, AT4G18480.1, AT5G42650.1, ATCG00280.1, AT3G14420.1, AT5G65620.1, AT1G16080.1, ATCG00680.1, AT5G51820.1	7.2e-06	0.00014
GO:0009579	Cellular component	thylakoid	17	AT1G74470.1, AT2G20260.1, ATCG00350.1, AT4G22260.1, AT1G73990.1, AT2G37220.1, AT5G21430.1, AT5G58330.1, AT5G39830.1, AT4G10340.1, AT5G42270.1, AT5G07020.1, ATCG00280.1, AT1G77490.1, AT3G56940.1, ATCG00680.1, AT5G11710.1	1.3e-06	3.9e-05
GO:0009941	Cellular component	chloroplast envelope	17	AT1G06950.1, AT3G10840.1, AT2G34590.1, AT1G03160.1, AT3G61870.1, AT2G37220.1, AT5G58330.1, AT5G22790.1, AT5G19940.1, AT1G74470.1, AT5G35970.1, AT5G64430.1, AT4G23430.2, AT3G56940.1, AT1G16080.1, AT5G12470.1, AT5G13630.1	1.1e-05	0.00019
GO:0044436	Cellular component	thylakoid part	14	AT1G74470.1, AT2G20260.1, ATCG00350.1, AT1G73990.1, AT2G37220.1, AT5G21430.1, AT5G39830.1, AT4G10340.1, AT5G42270.1, AT5G07020.1, ATCG00280.1, AT1G77490.1, AT3G56940.1, ATCG00680.1	7.6e-06	0.00014
GO:0034357	Cellular component	photosynthetic membrane	13	AT1G74470.1, AT2G20260.1, ATCG00350.1, AT1G73990.1, AT2G37220.1, AT5G21430.1, AT4G10340.1, AT5G42270.1, AT5G07020.1, ATCG00280.1, AT1G77490.1, AT3G56940.1, ATCG00680.1	1.3e-05	0.00021
GO:0031976	Cellular component	plastid thylakoid	11	AT1G74470.1, AT1G73990.1, AT2G37220.1, AT5G21430.1, AT5G39830.1, AT4G10340.1, AT5G42270.1, AT5G07020.1, ATCG00280.1, AT1G77490.1, AT3G56940.1	0.0012	0.014
GO:0009534	Cellular component	chloroplast thylakoid	11	AT1G74470.1, AT1G73990.1, AT2G37220.1, AT5G21430.1, AT5G39830.1, AT4G10340.1, AT5G42270.1, AT5G07020.1, ATCG00280.1, AT1G77490.1, AT3G56940.1	0.0011	0.014
GO:0031984	Cellular component	organelle subcompartment	11	AT1G74470.1, AT1G73990.1, AT2G37220.1, AT5G21430.1, AT5G39830.1, AT4G10340.1, AT5G42270.1, AT5G07020.1, ATCG00280.1, AT1G77490.1, AT3G56940.1	0.032	0.29
GO:0010287	Cellular component	plastoglobule	9	AT2G20260.1, ATCG00350.1, AT2G01140.1, ATCG00280.1, AT4G31390.1, ATCG00490.1, AT4G10340.1, AT5G42650.1, ATCG00680.1	1.3e-08	6.3e-07
GO:0055035	Cellular component	plastid thylakoid membrane	9	AT1G74470.1, AT1G73990.1, AT2G37220.1, AT5G21430.1, AT4G10340.1, AT5G42270.1, AT5G07020.1, AT1G77490.1, AT3G56940.1	0.0025	0.028
GO:0009535	Cellular component	chloroplast thylakoid membrane	9	AT1G74470.1, AT1G73990.1, AT2G37220.1, AT5G21430.1, AT4G10340.1, AT5G42270.1, AT5G07020.1, AT1G77490.1, AT3G56940.1	0.0025	0.028
GO:0042651	Cellular component	thylakoid membrane	9	AT1G74470.1, AT1G73990.1, AT2G37220.1, AT5G21430.1, AT4G10340.1, AT5G42270.1, AT5G07020.1, AT1G77490.1, AT3G56940.1	0.0035	0.037
GO:0098796	Cellular component	membrane protein complex	9	AT3G20000.1, AT2G20260.1, ATCG00350.1, AT4G31480.1, ATCG00280.1, AT4G10340.1, AT1G73990.1, AT1G06950.1, ATCG00680.1	0.028	0.26
GO:0031969	Cellular component	chloroplast membrane	8	AT1G03160.1, AT5G22790.1, AT3G61870.1, AT3G56940.1, AT1G06950.1, AT5G12470.1, AT4G23430.2, AT5G13630.1	0.00062	0.0089
GO:0042170	Cellular component	plastid membrane	8	AT1G03160.1, AT5G22790.1, AT3G61870.1, AT3G56940.1, AT1G06950.1, AT5G12470.1, AT4G23430.2, AT5G13630.1	0.00072	0.0099
GO:0019866	Cellular component	organelle inner membrane	8	AT1G06950.1, AT3G20000.1, AT5G22790.1, AT3G61870.1, AT4G23430.2, AT3G56940.1, AT5G12470.1, AT5G13630.1	0.0054	0.057
GO:0005840	Cellular component	ribosome	8	AT1G70600.1, AT3G27160.1, AT3G13120.1, AT1G58684.1, ATCG01310.1, AT3G14420.1, ATMG00290.1, AT2G09990.1	0.027	0.26
GO:0010319	Cellular component	stromule	7	AT5G54770.1, AT2G37220.1, AT1G32060.1, AT4G35090.1, AT4G37930.1, AT5G51820.1, AT5G06290.1	2.3e-08	9.5e-07
GO:0009706	Cellular component	chloroplast inner membrane	7	AT5G22790.1, AT3G61870.1, AT3G56940.1, AT1G06950.1, AT5G12470.1, AT4G23430.2, AT5G13630.1	2.5e-06	5.9e-05
GO:0009528	Cellular component	plastid inner membrane	7	AT5G22790.1, AT3G61870.1, AT3G56940.1, AT1G06950.1, AT5G12470.1, AT4G23430.2, AT5G13630.1	3.2e-06	7e-05
GO:0009521	Cellular component	photosystem	6	AT2G20260.1, ATCG00350.1, AT1G73990.1, AT4G10340.1, ATCG00280.1, ATCG00680.1	8.4e-05	0.0013
GO:0044391	Cellular component	ribosomal subunit	6	AT1G70600.1, AT3G13120.1, AT1G58684.1, ATCG01310.1, ATMG00290.1, AT2G09990.1	0.028	0.26

## Sheet: Cluster_3,4
GO terms	Term_type	Term name	Hits	TAIR10 entries	P-value	FDR
GO:0044237	Biological process	cellular metabolic process	30	AT1G48480.1, AT4G09570.1, AT4G29410.1, AT5G19450.1, AT5G40650.1, ATCG00740.1, AT2G39770.1, AT5G60600.1, AT1G29150.1, AT2G44350.2, AT1G08830.1, AT2G27040.1, AT5G60390.1, AT2G27100.1, AT5G66570.1, AT4G11260.1, AT3G61470.1, AT3G09630.1, AT5G64040.2, AT5G37600.1, AT5G65720.1, AT3G58500.1, AT3G55610.1, AT3G45140.1, AT4G30950.1, AT1G60950.1, AT3G04400.1, AT3G62410.1, AT5G64200.1, AT1G03630.1	0.019	0.36
GO:0050896	Biological process	response to stimulus	27	AT3G12580.1, AT2G37220.1, AT1G48480.1, AT4G09570.1, AT2G47510.1, AT2G39770.1, AT5G60600.1, AT5G11170.1, AT1G08830.1, AT1G76100.1, AT5G06290.1, AT1G71695.1, AT2G27100.1, AT5G66570.1, AT4G11260.1, AT3G43810.1, AT5G43750.1, AT3G55610.1, AT3G45140.1, AT3G01500.2, AT2G27040.1, AT2G03440.1, AT4G30950.1, AT1G60950.1, AT3G62410.1, AT5G16970.1, AT2G23150.1	0.00013	0.0089
GO:0006950	Biological process	response to stress	16	AT3G12580.1, AT4G11260.1, AT2G47510.1, AT1G71695.1, AT2G39770.1, AT5G60600.1, AT2G37220.1, AT5G43750.1, AT3G55610.1, AT3G45140.1, AT3G01500.2, AT1G08830.1, AT2G27040.1, AT5G16970.1, AT5G06290.1, AT2G23150.1	0.003	0.089
GO:0042221	Biological process	response to chemical	15	AT2G27100.1, AT3G12580.1, AT4G11260.1, AT2G39770.1, AT5G60600.1, AT2G37220.1, AT3G43810.1, AT4G09570.1, AT5G11170.1, AT3G55610.1, AT3G45140.1, AT1G08830.1, AT1G76100.1, AT3G62410.1, AT2G23150.1	0.001	0.045
GO:0044267	Biological process	cellular protein metabolic process	14	AT2G27100.1, AT5G66570.1, AT4G11260.1, AT3G04400.1, AT3G09630.1, AT3G62410.1, AT1G48480.1, AT1G29150.1, AT4G29410.1, AT3G58500.1, AT5G19450.1, AT2G27040.1, AT4G09570.1, AT5G60390.1	0.036	0.59
GO:0044710	Biological process	single-organism metabolic process	14	AT5G66570.1, AT4G30950.1, AT2G30550.2, AT5G60600.1, AT5G64040.2, AT5G37600.1, AT2G39770.1, AT3G62410.1, AT3G55610.1, AT2G44350.2, AT1G60950.1, AT5G40650.1, AT1G03630.1, AT3G45140.1	0.045	0.7
GO:0009628	Biological process	response to abiotic stimulus	13	AT3G12580.1, AT4G30950.1, AT5G66570.1, AT2G39770.1, AT1G60950.1, AT2G37220.1, AT3G43810.1, AT3G62410.1, AT3G55610.1, AT3G45140.1, AT3G01500.2, AT1G08830.1, AT5G06290.1	0.00038	0.022
GO:0051704	Biological process	multi-organism process	11	AT3G12580.1, AT4G11260.1, AT2G47510.1, AT3G10380.1, AT2G39770.1, AT5G60600.1, AT3G45140.1, AT1G08830.1, AT2G27040.1, AT2G23150.1, AT2G03440.1	0.00077	0.041
GO:1901700	Biological process	response to oxygen-containing compound	10	AT3G12580.1, AT4G11260.1, AT2G39770.1, AT5G60600.1, AT2G37220.1, AT4G09570.1, AT3G62410.1, AT3G55610.1, AT3G45140.1, AT1G08830.1	0.002	0.062
GO:0043207	Biological process	response to external biotic stimulus	9	AT3G12580.1, AT4G11260.1, AT2G39770.1, AT5G60600.1, AT3G45140.1, AT1G08830.1, AT2G27040.1, AT2G23150.1, AT2G03440.1	0.0013	0.046
GO:0051707	Biological process	response to other organism	9	AT3G12580.1, AT4G11260.1, AT2G39770.1, AT5G60600.1, AT3G45140.1, AT1G08830.1, AT2G27040.1, AT2G23150.1, AT2G03440.1	0.0012	0.046
GO:0009607	Biological process	response to biotic stimulus	9	AT3G12580.1, AT4G11260.1, AT2G39770.1, AT5G60600.1, AT3G45140.1, AT1G08830.1, AT2G27040.1, AT2G23150.1, AT2G03440.1	0.0016	0.054
GO:0009605	Biological process	response to external stimulus	9	AT3G12580.1, AT4G11260.1, AT2G39770.1, AT5G60600.1, AT3G45140.1, AT1G08830.1, AT2G27040.1, AT2G23150.1, AT2G03440.1	0.0073	0.17
GO:0010033	Biological process	response to organic substance	9	AT2G27100.1, AT4G11260.1, AT2G39770.1, AT5G60600.1, AT2G37220.1, AT4G09570.1, AT3G62410.1, AT3G55610.1, AT3G45140.1	0.031	0.53
GO:0010035	Biological process	response to inorganic substance	8	AT3G12580.1, AT2G39770.1, AT3G43810.1, AT5G11170.1, AT3G45140.1, AT1G08830.1, AT1G76100.1, AT2G23150.1	0.00093	0.044
GO:0001101	Biological process	response to acid chemical	8	AT4G11260.1, AT2G39770.1, AT5G60600.1, AT2G37220.1, AT4G09570.1, AT3G55610.1, AT3G45140.1, AT1G08830.1	0.0042	0.11
GO:0044281	Biological process	small molecule metabolic process	8	AT4G30950.1, AT2G39770.1, AT5G60600.1, AT5G37600.1, AT3G55610.1, AT2G44350.2, AT5G40650.1, AT3G45140.1	0.023	0.4
GO:0006091	Biological process	generation of precursor metabolites and energy	7	AT5G66570.1, AT4G30950.1, AT1G60950.1, AT3G61470.1, AT5G64040.2, AT2G44350.2, AT5G40650.1	1.6e-05	0.0026
GO:0009617	Biological process	response to bacterium	7	AT3G12580.1, AT2G39770.1, AT5G60600.1, AT1G08830.1, AT2G27040.1, AT2G23150.1, AT2G03440.1	5.4e-05	0.005
GO:0006979	Biological process	response to oxidative stress	7	AT3G12580.1, AT2G47510.1, AT2G39770.1, AT5G43750.1, AT1G71695.1, AT1G08830.1, AT5G16970.1	6.3e-05	0.005
GO:0006082	Biological process	organic acid metabolic process	7	AT4G30950.1, AT2G39770.1, AT5G60600.1, AT5G37600.1, AT3G55610.1, AT3G45140.1, AT2G44350.2	0.01	0.21
GO:0015979	Biological process	photosynthesis	6	AT5G66570.1, AT4G30950.1, AT1G60950.1, AT3G61470.1, AT3G62410.1, AT5G64040.2	2.2e-05	0.0026
GO:0009416	Biological process	response to light stimulus	6	AT3G12580.1, AT4G30950.1, AT1G60950.1, AT3G62410.1, AT3G43810.1, AT5G66570.1	0.0058	0.15
GO:0009314	Biological process	response to radiation	6	AT3G12580.1, AT4G30950.1, AT1G60950.1, AT3G62410.1, AT3G43810.1, AT5G66570.1	0.0069	0.16
GO:0098542	Biological process	defense response to other organism	6	AT4G11260.1, AT2G39770.1, AT5G60600.1, AT1G08830.1, AT2G27040.1, AT2G23150.1	0.017	0.33
GO:0043436	Biological process	oxoacid metabolic process	6	AT4G30950.1, AT2G39770.1, AT5G60600.1, AT5G37600.1, AT3G55610.1, AT3G45140.1	0.02	0.36
GO:0022900	Biological process	electron transport chain	5	AT5G40650.1, AT5G66570.1, AT5G64040.2, AT1G60950.1, AT4G30950.1	5.8e-06	0.0026
GO:0019684	Biological process	photosynthesis, light reaction	5	AT1G60950.1, AT5G66570.1, AT5G64040.2, AT4G30950.1, AT3G61470.1	1.3e-05	0.0026
GO:0010038	Biological process	response to metal ion	5	AT1G08830.1, AT1G76100.1, AT5G11170.1, AT3G43810.1, AT2G23150.1	0.0042	0.11
GO:0009266	Biological process	response to temperature stimulus	5	AT2G39770.1, AT3G12580.1, AT2G37220.1, AT3G01500.2, AT5G06290.1	0.0077	0.17
GO:0019752	Biological process	carboxylic acid metabolic process	5	AT2G39770.1, AT5G60600.1, AT3G55610.1, AT3G45140.1, AT4G30950.1	0.041	0.65
GO:0003824	Molecular function	catalytic activity	27	AT1G05350.1, AT3G21760.1, AT2G30550.2, AT1G48480.1, AT4G09570.1, AT5G19450.1, AT5G40650.1, AT4G23430.2, ATCG00740.1, AT2G47510.1, AT2G39770.1, AT5G60600.1, AT5G11170.1, AT2G44350.2, AT1G08830.1, AT5G06290.1, AT1G71695.1, AT5G66570.1, AT5G37600.1, AT5G65720.1, AT3G58500.1, AT3G45140.1, AT3G01500.2, AT4G30950.1, AT1G34430.1, AT5G16970.1, AT1G03630.1	0.039	0.64
GO:0016491	Molecular function	oxidoreductase activity	12	AT5G66570.1, AT1G05350.1, AT4G30950.1, AT5G60600.1, AT1G03630.1, AT1G08830.1, AT3G45140.1, AT5G40650.1, AT4G23430.2, AT5G16970.1, AT5G06290.1, AT1G71695.1	0.00012	0.004
GO:0005737	Cellular component	cytoplasm	40	AT3G12580.1, AT3G10380.1, AT2G30550.2, AT2G37220.1, AT4G29410.1, AT5G40650.1, AT4G23430.2, AT1G71695.1, AT2G43945.1, AT4G31340.1, AT5G02160.1, AT2G47510.1, AT5G60600.1, AT2G44350.2, AT1G08830.1, AT1G76100.1, AT5G06290.1, AT5G60390.1, AT2G27100.1, AT5G66570.1, AT4G13200.1, AT3G09630.1, AT5G64040.2, AT5G65720.1, AT5G37600.1, AT5G43750.1, AT3G58500.1, AT3G55610.1, AT3G45140.1, AT3G01500.2, ATCG00740…	0.0047	0.052
GO:0044444	Cellular component	cytoplasmic part	39	AT3G12580.1, AT3G10380.1, AT2G30550.2, AT2G37220.1, AT4G29410.1, AT5G40650.1, AT4G23430.2, AT1G71695.1, AT2G43945.1, AT4G31340.1, AT5G02160.1, AT2G47510.1, AT5G60600.1, AT2G44350.2, AT1G08830.1, AT1G76100.1, AT5G06290.1, AT5G60390.1, AT2G27100.1, AT5G66570.1, AT4G13200.1, AT3G09630.1, AT5G64040.2, AT5G65720.1, AT5G37600.1, AT5G43750.1, AT3G55610.1, AT3G45140.1, AT3G01500.2, ATCG00740.1, AT4G30950…	8.9e-05	0.0015
GO:0009536	Cellular component	plastid	22	AT2G30550.2, AT2G37220.1, AT4G23430.2, AT2G43945.1, AT5G02160.1, AT5G60600.1, AT1G76100.1, AT5G06290.1, AT5G66570.1, AT4G13200.1, AT3G09630.1, AT5G64040.2, AT5G43750.1, AT3G55610.1, AT3G45140.1, AT3G01500.2, ATCG00740.1, AT4G30950.1, AT1G60950.1, AT3G62410.1, AT1G54500.1, AT1G03630.1	4.9e-05	0.00091
GO:0044422	Cellular component	organelle part	22	AT2G37220.1, AT4G29410.1, AT4G23430.2, AT5G02160.1, AT5G11170.1, AT1G76100.1, AT5G06290.1, AT2G27100.1, AT5G66570.1, AT4G13200.1, AT3G09630.1, AT5G64040.2, AT5G43750.1, AT3G58500.1, AT3G01500.2, AT2G27040.1, AT1G60950.1, AT3G04400.1, AT3G62410.1, AT5G64200.1, AT1G54500.1, AT2G23150.1	0.00045	0.0053
GO:0044446	Cellular component	intracellular organelle part	22	AT2G37220.1, AT4G29410.1, AT4G23430.2, AT5G02160.1, AT5G11170.1, AT1G76100.1, AT5G06290.1, AT2G27100.1, AT5G66570.1, AT4G13200.1, AT3G09630.1, AT5G64040.2, AT5G43750.1, AT3G58500.1, AT3G01500.2, AT2G27040.1, AT1G60950.1, AT3G04400.1, AT3G62410.1, AT5G64200.1, AT1G54500.1, AT2G23150.1	0.00043	0.0053
GO:0009507	Cellular component	chloroplast	21	AT5G66570.1, AT1G54500.1, AT5G02160.1, AT4G13200.1, AT4G30950.1, AT2G30550.2, AT5G60600.1, AT3G09630.1, AT2G37220.1, AT1G60950.1, ATCG00740.1, AT5G43750.1, AT1G03630.1, AT3G62410.1, AT5G64040.2, AT3G45140.1, AT3G01500.2, AT1G76100.1, AT4G23430.2, AT2G43945.1, AT3G55610.1	0.00012	0.0019
GO:0044435	Cellular component	plastid part	13	AT5G66570.1, AT1G54500.1, AT5G02160.1, AT4G13200.1, AT5G64040.2, AT2G37220.1, AT5G43750.1, AT3G62410.1, AT3G01500.2, AT1G76100.1, AT4G23430.2, AT5G06290.1, AT1G60950.1	1.4e-05	0.00051
GO:0032991	Cellular component	macromolecular complex	12	AT5G66570.1, AT4G11260.1, AT3G04400.1, AT3G61470.1, AT3G09630.1, AT5G64040.2, AT1G29150.1, AT3G10380.1, AT4G29410.1, AT3G58500.1, AT5G40650.1, AT2G27040.1	0.012	0.12
GO:0044434	Cellular component	chloroplast part	11	AT5G66570.1, AT1G54500.1, AT5G02160.1, AT4G13200.1, AT2G37220.1, AT5G64040.2, AT5G43750.1, AT3G62410.1, AT1G76100.1, AT4G23430.2, AT1G60950.1	0.00024	0.0034
GO:0044436	Cellular component	thylakoid part	9	AT5G66570.1, AT5G02160.1, AT4G13200.1, AT3G61470.1, AT2G37220.1, AT5G64040.2, AT5G43750.1, AT1G54500.1, AT1G76100.1	8.3e-07	0.00015
GO:0009579	Cellular component	thylakoid	9	AT5G66570.1, AT5G02160.1, AT4G13200.1, AT3G61470.1, AT2G37220.1, AT5G64040.2, AT5G43750.1, AT1G54500.1, AT1G76100.1	5.3e-06	0.00033
GO:0005829	Cellular component	cytosol	9	AT2G27100.1, AT3G12580.1, AT3G04400.1, AT3G09630.1, AT5G37600.1, AT5G64200.1, AT4G29410.1, AT1G08830.1, AT5G16970.1	0.029	0.22
GO:0034357	Cellular component	photosynthetic membrane	8	AT5G66570.1, AT5G02160.1, AT4G13200.1, AT3G61470.1, AT2G37220.1, AT5G64040.2, AT5G43750.1, AT1G54500.1	4.3e-06	0.00033
GO:0031976	Cellular component	plastid thylakoid	8	AT5G66570.1, AT5G02160.1, AT4G13200.1, AT2G37220.1, AT5G64040.2, AT5G43750.1, AT1G54500.1, AT1G76100.1	1.6e-05	0.00051
GO:0009534	Cellular component	chloroplast thylakoid	8	AT5G66570.1, AT5G02160.1, AT4G13200.1, AT2G37220.1, AT5G64040.2, AT5G43750.1, AT1G54500.1, AT1G76100.1	1.6e-05	0.00051
GO:0031984	Cellular component	organelle subcompartment	8	AT5G66570.1, AT5G02160.1, AT4G13200.1, AT2G37220.1, AT5G64040.2, AT5G43750.1, AT1G54500.1, AT1G76100.1	0.00041	0.0053
GO:0043234	Cellular component	protein complex	8	AT5G66570.1, AT4G11260.1, AT3G61470.1, AT5G64040.2, AT3G10380.1, AT1G29150.1, AT3G58500.1, AT5G40650.1	0.046	0.32
GO:0055035	Cellular component	plastid thylakoid membrane	7	AT5G66570.1, AT5G02160.1, AT4G13200.1, AT2G37220.1, AT5G64040.2, AT5G43750.1, AT1G54500.1	3e-05	0.00069
GO:0009535	Cellular component	chloroplast thylakoid membrane	7	AT5G66570.1, AT5G02160.1, AT4G13200.1, AT2G37220.1, AT5G64040.2, AT5G43750.1, AT1G54500.1	2.9e-05	0.00069
GO:0042651	Cellular component	thylakoid membrane	7	AT5G66570.1, AT5G02160.1, AT4G13200.1, AT2G37220.1, AT5G64040.2, AT5G43750.1, AT1G54500.1	4e-05	0.00084
GO:0031981	Cellular component	nuclear lumen	6	AT2G27100.1, AT3G09630.1, AT5G64200.1, AT5G11170.1, AT2G27040.1, AT3G58500.1	0.0093	0.097
GO:0031974	Cellular component	membrane-enclosed lumen	6	AT2G27100.1, AT3G09630.1, AT5G64200.1, AT5G11170.1, AT2G27040.1, AT3G58500.1	0.023	0.19
GO:0043233	Cellular component	organelle lumen	6	AT2G27100.1, AT3G09630.1, AT5G64200.1, AT5G11170.1, AT2G27040.1, AT3G58500.1	0.023	0.19
GO:0070013	Cellular component	intracellular organelle lumen	6	AT2G27100.1, AT3G09630.1, AT5G64200.1, AT5G11170.1, AT2G27040.1, AT3G58500.1	0.023	0.19
GO:0044428	Cellular component	nuclear part	6	AT2G27100.1, AT3G09630.1, AT5G64200.1, AT5G11170.1, AT2G27040.1, AT3G58500.1	0.03	0.22
GO:0009570	Cellular component	chloroplast stroma	5	AT5G66570.1, AT3G62410.1, AT2G37220.1, AT4G13200.1, AT1G60950.1	0.023	0.19
GO:0009532	Cellular component	plastid stroma	5	AT5G66570.1, AT3G62410.1, AT2G37220.1, AT4G13200.1, AT1G60950.1	0.027	0.21

## Sheet: Cluster_5,6
GO terms	Term_type	Term name	Hits	TAIR10 entries	P-value	FDR
GO:0050896	Biological process	response to stimulus	42	AT1G53240.1, AT2G36060.2, AT4G00430.1, AT2G19860.1, AT4G24770.1, AT1G17880.1, AT4G09650.1, AT1G59960.1, AT1G33590.1, AT5G20630.1, AT1G15820.1, AT5G01650.2, AT1G13440.1, AT2G29570.1, AT1G32220.1, AT2G22240.1, AT3G23600.1, AT3G25780.1, AT3G08940.2, AT1G56340.1, AT2G30860.1, AT2G45290.1, AT1G56070.1, AT4G37990.1, AT2G36460.1, AT1G09340.1, AT1G77510.1, AT1G78870.1, AT3G01280.1, AT2G16600.1, AT4G10340…	0.028	0.64
GO:0006950	Biological process	response to stress	31	AT1G53240.1, AT2G36060.2, AT4G00430.1, AT4G24770.1, AT1G17880.1, AT4G09650.1, AT1G59960.1, AT5G20630.1, AT5G01650.2, AT1G13440.1, AT2G29570.1, AT1G32220.1, AT2G22240.1, AT3G23600.1, AT1G11910.1, AT1G56340.1, AT2G30860.1, AT1G56070.1, AT4G37990.1, AT2G36460.1, AT1G09340.1, AT1G77510.1, AT1G78870.1, AT2G33150.1, AT1G33590.1, AT2G27020.1, AT1G75280.1, AT2G40300.1, AT4G04020.1, AT1G55020.1, AT2G39730…	0.0014	0.062
GO:0009628	Biological process	response to abiotic stimulus	20	AT2G39730.1, AT1G53240.1, AT3G08940.2, AT3G23600.1, AT1G09340.1, AT4G09650.1, AT1G17880.1, AT4G00430.1, AT1G11910.1, AT4G10340.1, AT1G59960.1, AT4G04020.1, AT2G30950.1, AT5G20630.1, AT1G15820.1, AT2G36460.1, AT1G56070.1, AT2G22240.1, AT3G54890.1, AT2G27020.1	0.0033	0.11
GO:0015979	Biological process	photosynthesis	16	AT1G52230.1, AT3G47470.1, AT2G40300.1, AT3G55800.1, ATCG00280.1, AT4G09650.1, AT4G04020.1, AT1G31330.1, AT1G15820.1, AT2G05070.1, AT4G10340.1, AT2G30950.1, AT1G29930.1, ATCG00020.1, AT5G54270.1, AT3G54890.1	5.9e-13	3.8e-10
GO:0009056	Biological process	catabolic process	14	AT2G30860.1, AT1G78870.1, AT3G22960.1, AT1G13440.1, AT2G30950.1, AT3G09270.1, AT2G22780.1, AT2G33150.1, AT4G29010.1, AT3G60820.1, AT3G58750.1, AT3G52880.2, AT3G51840.1, AT2G27020.1	0.015	0.38
GO:0044281	Biological process	small molecule metabolic process	14	AT1G17500.1, AT3G22960.1, AT1G13440.1, AT3G25780.1, AT2G36460.1, AT2G22780.1, AT2G33150.1, AT1G55020.1, AT4G29010.1, AT5G10160.1, AT3G58750.1, AT3G14940.1, AT2G22240.1, AT3G51840.1	0.034	0.7
GO:0044248	Biological process	cellular catabolic process	12	AT2G30860.1, AT1G78870.1, AT3G58750.1, AT3G60820.1, AT3G09270.1, AT2G22780.1, AT4G29010.1, AT2G30950.1, AT2G33150.1, AT3G52880.2, AT3G51840.1, AT2G27020.1	0.0064	0.19
GO:0006082	Biological process	organic acid metabolic process	11	AT3G22960.1, AT1G13440.1, AT3G25780.1, AT2G22780.1, AT2G33150.1, AT1G55020.1, AT4G29010.1, AT5G10160.1, AT3G58750.1, AT3G14940.1, AT3G51840.1	0.025	0.63
GO:0006091	Biological process	generation of precursor metabolites and energy	10	AT3G22960.1, AT1G13440.1, ATCG00280.1, AT4G04020.1, AT4G09650.1, AT3G58750.1, AT2G30950.1, ATCG00020.1, AT3G14940.1, AT3G54890.1	2.2e-05	0.002
GO:0032787	Biological process	monocarboxylic acid metabolic process	10	AT3G22960.1, AT1G13440.1, AT3G25780.1, AT2G22780.1, AT2G33150.1, AT1G55020.1, AT4G29010.1, AT5G10160.1, AT3G58750.1, AT3G51840.1	0.00021	0.012
GO:0019752	Biological process	carboxylic acid metabolic process	10	AT3G22960.1, AT1G13440.1, AT3G25780.1, AT2G22780.1, AT2G33150.1, AT1G55020.1, AT4G29010.1, AT5G10160.1, AT3G58750.1, AT3G51840.1	0.013	0.36
GO:0043436	Biological process	oxoacid metabolic process	10	AT3G22960.1, AT1G13440.1, AT3G25780.1, AT2G22780.1, AT2G33150.1, AT1G55020.1, AT4G29010.1, AT5G10160.1, AT3G58750.1, AT3G51840.1	0.028	0.64
GO:0009266	Biological process	response to temperature stimulus	9	AT1G53240.1, AT2G22240.1, AT4G04020.1, AT4G09650.1, AT1G09340.1, AT5G20630.1, AT1G56070.1, AT2G39730.1, AT2G27020.1	0.0025	0.088
GO:0044712	Biological process	single-organism catabolic process	9	AT3G22960.1, AT4G29010.1, AT2G22780.1, AT3G58750.1, AT2G30860.1, AT2G33150.1, AT3G09270.1, AT3G51840.1, AT1G13440.1	0.0033	0.11
GO:0006508	Biological process	proteolysis	9	AT3G02090.2, AT1G78870.1, AT1G09750.1, AT5G07030.1, AT1G25510.1, AT1G11910.1, AT3G60820.1, AT5G42240.1, AT2G27020.1	0.043	0.82
GO:0009409	Biological process	response to cold	8	AT1G53240.1, AT4G04020.1, AT4G09650.1, AT1G09340.1, AT5G20630.1, AT1G56070.1, AT2G39730.1, AT2G27020.1	0.00088	0.041
GO:0009416	Biological process	response to light stimulus	8	AT2G22240.1, AT4G04020.1, AT3G08940.2, AT4G10340.1, AT2G30950.1, AT1G15820.1, AT2G39730.1, AT3G54890.1	0.037	0.73
GO:0009314	Biological process	response to radiation	8	AT2G22240.1, AT4G04020.1, AT3G08940.2, AT4G10340.1, AT2G30950.1, AT1G15820.1, AT2G39730.1, AT3G54890.1	0.045	0.83
GO:0044255	Biological process	cellular lipid metabolic process	7	AT4G29010.1, AT2G22780.1, AT3G58750.1, AT5G10160.1, AT2G33150.1, AT2G22240.1, AT3G51840.1	0.049	0.88
GO:0019684	Biological process	photosynthesis, light reaction	6	ATCG00280.1, AT4G04020.1, AT4G09650.1, AT2G30950.1, ATCG00020.1, AT3G54890.1	8.1e-05	0.0058
GO:0006631	Biological process	fatty acid metabolic process	6	AT2G33150.1, AT4G29010.1, AT2G22780.1, AT3G58750.1, AT5G10160.1, AT3G51840.1	0.002	0.077
GO:0006979	Biological process	response to oxidative stress	6	AT2G40300.1, AT1G32220.1, AT1G56340.1, AT1G75280.1, AT2G22240.1, AT1G13440.1	0.029	0.65
GO:0010038	Biological process	response to metal ion	6	AT3G48990.1, AT2G40300.1, AT1G53240.1, AT2G45290.1, AT1G75280.1, AT2G36460.1	0.038	0.73
GO:0009062	Biological process	fatty acid catabolic process	5	AT3G58750.1, AT2G22780.1, AT2G33150.1, AT3G51840.1, AT4G29010.1	3.2e-06	0.00068
GO:0006635	Biological process	fatty acid beta-oxidation	5	AT3G58750.1, AT2G22780.1, AT2G33150.1, AT3G51840.1, AT4G29010.1	2.8e-06	0.00068
GO:0019395	Biological process	fatty acid oxidation	5	AT3G58750.1, AT2G22780.1, AT2G33150.1, AT3G51840.1, AT4G29010.1	4.9e-06	0.00079
GO:0072329	Biological process	monocarboxylic acid catabolic process	5	AT3G58750.1, AT2G22780.1, AT2G33150.1, AT3G51840.1, AT4G29010.1	1e-05	0.0013
GO:0034440	Biological process	lipid oxidation	5	AT3G58750.1, AT2G22780.1, AT2G33150.1, AT3G51840.1, AT4G29010.1	1.3e-05	0.0014
GO:0044242	Biological process	cellular lipid catabolic process	5	AT3G58750.1, AT2G22780.1, AT2G33150.1, AT3G51840.1, AT4G29010.1	4.8e-05	0.0039
GO:0030258	Biological process	lipid modification	5	AT3G58750.1, AT2G22780.1, AT2G33150.1, AT3G51840.1, AT4G29010.1	0.00013	0.0084
GO:0046395	Biological process	carboxylic acid catabolic process	5	AT3G58750.1, AT2G22780.1, AT2G33150.1, AT3G51840.1, AT4G29010.1	0.00025	0.013
GO:0016054	Biological process	organic acid catabolic process	5	AT3G58750.1, AT2G22780.1, AT2G33150.1, AT3G51840.1, AT4G29010.1	0.00046	0.023
GO:0044282	Biological process	small molecule catabolic process	5	AT3G58750.1, AT2G22780.1, AT2G33150.1, AT3G51840.1, AT4G29010.1	0.0016	0.065
GO:0016042	Biological process	lipid catabolic process	5	AT3G58750.1, AT2G22780.1, AT2G33150.1, AT3G51840.1, AT4G29010.1	0.0062	0.19
GO:0006457	Biological process	protein folding	5	AT5G20890.1, AT2G16600.1, AT2G29960.1, AT3G44110.1, AT5G17710.2	0.0092	0.26
GO:0046686	Biological process	response to cadmium ion	5	AT2G45290.1, AT3G48990.1, AT1G75280.1, AT2G36460.1, AT1G53240.1	0.032	0.69
GO:0003824	Molecular function	catalytic activity	70	AT1G34430.1, AT1G31910.1, AT3G22960.1, AT2G33150.1, AT1G53240.1, AT4G09320.1, AT1G09750.1, AT5G44390.1, AT2G19860.1, AT5G24090.1, AT1G59960.1, AT5G04130.1, AT3G60820.1, AT5G20630.1, AT3G02090.2, AT3G19000.1, AT2G22240.1, AT1G79340.1, AT3G09270.1, AT3G06810.1, AT2G18360.1, AT2G22780.1, AT1G32220.1, AT2G17420.1, AT3G23600.1, AT1G26820.1, AT3G25780.1, AT1G11910.1, AT3G51030.1, AT4G29010.1, AT2G30860…	2.9e-05	0.0029
GO:0016491	Molecular function	oxidoreductase activity	19	AT3G51030.1, AT3G06810.1, AT3G54900.1, AT1G53240.1, AT5G44390.1, AT1G23800.1, AT3G19000.1, AT2G22780.1, AT4G13010.1, AT1G59960.1, AT1G55020.1, AT2G30860.1, AT1G77490.1, AT2G17420.1, AT5G66190.1, AT4G37990.1, AT3G51840.1, AT5G20630.1, AT3G52880.2	0.00035	0.014
GO:0046906	Molecular function	tetrapyrrole binding	10	AT3G47470.1, ATCG00280.1, AT2G05070.1, AT3G08940.2, AT4G10340.1, AT1G15820.1, AT1G29930.1, ATCG00020.1, AT3G54890.1, AT5G53560.1	4.9e-05	0.0033
GO:0008233	Molecular function	peptidase activity	10	AT3G02090.2, AT1G09750.1, AT3G60820.1, AT5G07030.1, AT1G25510.1, AT1G11910.1, AT2G30950.1, AT5G42240.1, AT1G79340.1, AT2G27020.1	0.00053	0.018
GO:0016168	Molecular function	chlorophyll binding	9	AT3G47470.1, ATCG00280.1, AT2G05070.1, AT3G08940.2, AT4G10340.1, AT1G15820.1, AT1G29930.1, ATCG00020.1, AT3G54890.1	2.9e-12	5.8e-10
GO:0016853	Molecular function	isomerase activity	8	AT1G77510.1, AT2G29960.1, AT3G15520.1, AT2G16600.1, AT3G25780.1, AT5G04130.1, AT3G25220.1, AT2G22240.1	7.6e-05	0.0039
GO:0070011	Molecular function	peptidase activity, acting on L-amino acid peptides	8	AT3G02090.2, AT1G09750.1, AT5G07030.1, AT1G25510.1, AT1G11910.1, AT2G30950.1, AT5G42240.1, AT1G79340.1	0.0026	0.076
GO:0004175	Molecular function	endopeptidase activity	5	AT1G11910.1, AT1G09750.1, AT5G07030.1, AT1G25510.1, AT3G02090.2	0.0064	0.16
GO:0042623	Molecular function	ATPase activity, coupled	5	AT1G17500.1, AT1G54270.1, AT3G62150.1, AT5G04130.1, AT2G30950.1	0.05	1
GO:0044444	Cellular component	cytoplasmic part	70	AT3G02090.2, AT5G52650.1, AT3G22960.1, AT2G33150.1, AT1G53240.1, AT3G51030.1, AT4G09320.1, AT5G10160.1, AT2G19860.1, AT4G24770.1, AT4G09650.1, AT3G55330.1, AT5G04130.1, AT4G39690.1, AT5G08540.1, AT3G47470.1, AT1G13440.1, AT2G22780.1, AT1G32220.1, AT2G17420.1, AT1G15820.1, AT1G11910.1, AT1G56340.1, AT2G45290.1, AT2G35490.1, AT1G56070.1, AT1G07080.1, AT3G51840.1, AT1G09340.1, AT1G06210.1, AT1G77510…	0.0088	0.09
GO:0009536	Cellular component	plastid	40	AT3G22960.1, AT1G53240.1, AT2G19860.1, AT4G24770.1, AT4G09650.1, AT3G55330.1, AT4G04020.1, AT1G15820.1, AT5G08540.1, AT3G47470.1, AT3G01280.1, AT1G32220.1, AT2G45290.1, AT2G35490.1, AT5G66190.1, AT3G15520.1, AT3G56130.1, AT4G39730.1, AT1G31330.1, AT2G05070.1, AT4G10340.1, AT3G54900.1, AT5G10160.1, AT1G33590.1, AT3G48990.1, AT2G40300.1, ATCG00280.1, AT1G76450.1, AT1G52230.1, AT4G24750.1, AT3G27830…	5e-05	0.00074
GO:0044422	Cellular component	organelle part	40	AT5G52650.1, AT5G08540.1, AT4G09650.1, AT3G55330.1, AT1G27310.1, AT3G02090.2, AT3G22960.1, AT3G47470.1, AT3G01280.1, AT1G32220.1, AT1G15820.1, AT2G45290.1, AT2G35490.1, AT5G66190.1, AT1G06210.1, AT3G15520.1, AT5G46630.2, AT4G39730.1, AT1G31330.1, AT2G05070.1, AT4G10340.1, AT2G17420.1, AT1G48920.1, AT2G29960.1, ATCG00280.1, AT1G76450.1, AT1G52230.1, AT4G04020.1, AT3G27830.1, AT3G06720.1, AT1G73060…	0.0012	0.014
GO:0044446	Cellular component	intracellular organelle part	40	AT5G52650.1, AT5G08540.1, AT4G09650.1, AT3G55330.1, AT1G27310.1, AT3G02090.2, AT3G22960.1, AT3G47470.1, AT3G01280.1, AT1G32220.1, AT1G15820.1, AT2G45290.1, AT2G35490.1, AT5G66190.1, AT1G06210.1, AT3G15520.1, AT5G46630.2, AT4G39730.1, AT1G31330.1, AT2G05070.1, AT4G10340.1, AT2G17420.1, AT1G48920.1, AT2G29960.1, ATCG00280.1, AT1G76450.1, AT1G52230.1, AT4G04020.1, AT3G27830.1, AT3G06720.1, AT1G73060…	0.0011	0.014
GO:0009507	Cellular component	chloroplast	38	AT3G22960.1, AT1G53240.1, AT4G24770.1, AT4G09650.1, AT3G55330.1, AT4G04020.1, AT1G15820.1, AT5G08540.1, AT3G47470.1, AT3G01280.1, AT1G32220.1, AT2G45290.1, AT2G35490.1, AT5G66190.1, AT3G15520.1, AT3G56130.1, AT4G39730.1, AT1G31330.1, AT2G05070.1, AT4G10340.1, AT3G54900.1, AT5G10160.1, AT1G33590.1, AT3G48990.1, AT2G40300.1, ATCG00280.1, AT1G76450.1, AT1G52230.1, AT4G24750.1, AT1G73060.1, AT4G13010…	0.00017	0.0023
GO:0044435	Cellular component	plastid part	28	AT5G08540.1, AT4G09650.1, AT3G55330.1, AT1G15820.1, AT3G22960.1, AT3G47470.1, AT1G32220.1, AT2G45290.1, AT2G35490.1, AT5G66190.1, AT3G15520.1, AT4G39730.1, AT1G31330.1, AT2G05070.1, AT4G10340.1, ATCG00280.1, AT1G76450.1, AT1G52230.1, AT4G04020.1, AT3G27830.1, AT1G73060.1, AT4G13010.1, AT1G09340.1, AT2G30950.1, AT1G77490.1, ATCG00020.1, AT2G39730.1, AT3G54890.1	1.4e-09	1.1e-07
GO:0044434	Cellular component	chloroplast part	27	AT5G08540.1, AT4G09650.1, AT3G55330.1, AT1G15820.1, AT3G22960.1, AT3G47470.1, AT1G32220.1, AT2G45290.1, AT2G35490.1, AT5G66190.1, AT3G15520.1, AT4G39730.1, AT1G31330.1, AT2G05070.1, AT4G10340.1, ATCG00280.1, AT1G76450.1, AT1G52230.1, AT4G04020.1, AT1G73060.1, AT4G13010.1, AT1G09340.1, AT2G30950.1, AT1G77490.1, ATCG00020.1, AT2G39730.1, AT3G54890.1	3.6e-09	1.6e-07
GO:0032991	Cellular component	macromolecular complex	22	AT5G52650.1, AT2G36060.2, AT3G60820.1, AT3G55330.1, AT1G15820.1, AT1G29930.1, AT3G02090.2, AT3G47470.1, AT1G78870.1, AT5G46630.2, AT1G31330.1, AT4G10340.1, AT1G75350.1, AT5G54270.1, AT2G27020.1, ATCG00280.1, AT1G52230.1, AT3G54890.1, AT1G09340.1, AT2G05070.1, ATCG00020.1, AT3G27830.1	0.016	0.14
GO:0009532	Cellular component	plastid stroma	20	AT1G52230.1, AT3G47470.1, AT3G22960.1, AT3G27830.1, AT1G32220.1, ATCG00280.1, AT2G05070.1, AT4G09650.1, AT4G04020.1, AT1G31330.1, AT1G15820.1, AT1G73060.1, AT4G10340.1, AT1G09340.1, AT2G35490.1, AT2G45290.1, ATCG00020.1, AT5G66190.1, AT2G39730.1, AT3G54890.1	3.7e-09	1.6e-07
GO:0009570	Cellular component	chloroplast stroma	19	AT1G52230.1, AT3G47470.1, AT3G22960.1, AT1G32220.1, ATCG00280.1, AT2G05070.1, AT4G09650.1, AT4G04020.1, AT1G31330.1, AT1G15820.1, AT1G73060.1, AT4G10340.1, AT1G09340.1, AT2G35490.1, AT2G45290.1, ATCG00020.1, AT5G66190.1, AT2G39730.1, AT3G54890.1	1e-08	3.1e-07
GO:0043234	Cellular component	protein complex	18	AT3G02090.2, AT3G47470.1, ATCG00280.1, AT2G36060.2, AT5G46630.2, AT1G52230.1, AT1G31330.1, AT1G15820.1, AT2G05070.1, AT4G10340.1, AT3G55330.1, AT3G60820.1, AT1G29930.1, ATCG00020.1, AT5G54270.1, AT3G54890.1, AT1G78870.1, AT2G27020.1	0.0058	0.063
GO:0009579	Cellular component	thylakoid	17	AT3G55330.1, AT5G08540.1, AT2G35490.1, AT3G15520.1, AT1G32220.1, ATCG00280.1, AT1G76450.1, AT1G52230.1, AT4G39730.1, AT1G31330.1, AT1G15820.1, AT4G10340.1, AT4G13010.1, AT2G30950.1, AT1G77490.1, ATCG00020.1, AT5G66190.1	1.1e-08	3.1e-07
GO:0034357	Cellular component	photosynthetic membrane	16	AT3G55330.1, AT5G08540.1, AT2G35490.1, AT3G15520.1, ATCG00280.1, AT1G76450.1, AT1G52230.1, AT4G39730.1, AT1G31330.1, AT1G15820.1, AT4G10340.1, AT4G13010.1, AT2G30950.1, AT1G77490.1, ATCG00020.1, AT5G66190.1	8.4e-10	1.1e-07
GO:0044436	Cellular component	thylakoid part	16	AT3G55330.1, AT5G08540.1, AT2G35490.1, AT3G15520.1, ATCG00280.1, AT1G76450.1, AT1G52230.1, AT4G39730.1, AT1G31330.1, AT1G15820.1, AT4G10340.1, AT4G13010.1, AT2G30950.1, AT1G77490.1, ATCG00020.1, AT5G66190.1	3e-09	1.6e-07
GO:0010287	Cellular component	plastoglobule	15	AT1G52230.1, AT3G47470.1, AT1G32220.1, ATCG00280.1, AT4G09650.1, AT4G04020.1, AT1G31330.1, AT1G15820.1, AT4G10340.1, AT1G09340.1, AT2G35490.1, AT2G05070.1, ATCG00020.1, AT2G39730.1, AT3G54890.1	1.3e-18	3.3e-16
GO:0031984	Cellular component	organelle subcompartment	14	AT3G55330.1, AT2G29960.1, AT2G35490.1, AT3G15520.1, ATCG00280.1, AT1G76450.1, AT1G06210.1, AT4G39730.1, AT4G10340.1, AT4G13010.1, AT2G30950.1, AT1G77490.1, AT5G08540.1, AT5G66190.1	8.5e-05	0.0012
GO:0031976	Cellular component	plastid thylakoid	12	AT4G13010.1, AT5G08540.1, AT3G15520.1, ATCG00280.1, AT1G76450.1, AT4G39730.1, AT4G10340.1, AT3G55330.1, AT2G30950.1, AT1G77490.1, AT2G35490.1, AT5G66190.1	1.4e-05	0.00024
GO:0009534	Cellular component	chloroplast thylakoid	12	AT4G13010.1, AT5G08540.1, AT3G15520.1, ATCG00280.1, AT1G76450.1, AT4G39730.1, AT4G10340.1, AT3G55330.1, AT2G30950.1, AT1G77490.1, AT2G35490.1, AT5G66190.1	1.4e-05	0.00024
GO:0055035	Cellular component	plastid thylakoid membrane	11	AT4G13010.1, AT5G08540.1, AT3G15520.1, AT1G76450.1, AT4G39730.1, AT4G10340.1, AT3G55330.1, AT2G30950.1, AT1G77490.1, AT2G35490.1, AT5G66190.1	8.4e-06	0.00018
GO:0009535	Cellular component	chloroplast thylakoid membrane	11	AT4G13010.1, AT5G08540.1, AT3G15520.1, AT1G76450.1, AT4G39730.1, AT4G10340.1, AT3G55330.1, AT2G30950.1, AT1G77490.1, AT2G35490.1, AT5G66190.1	8.2e-06	0.00018
GO:0042651	Cellular component	thylakoid membrane	11	AT4G13010.1, AT5G08540.1, AT3G15520.1, AT1G76450.1, AT4G39730.1, AT4G10340.1, AT3G55330.1, AT2G30950.1, AT1G77490.1, AT2G35490.1, AT5G66190.1	1.3e-05	0.00024
GO:0098796	Cellular component	membrane protein complex	9	ATCG00280.1, AT5G46630.2, AT1G52230.1, AT1G31330.1, AT1G15820.1, AT4G10340.1, AT3G55330.1, AT3G02090.2, ATCG00020.1	0.0038	0.043
GO:0030312	Cellular component	external encapsulating structure	9	AT5G52650.1, AT1G53240.1, AT1G09750.1, AT5G10160.1, AT5G20890.1, AT5G07030.1, AT1G78860.1, AT1G33590.1, AT5G20950.1	0.011	0.096
GO:0005618	Cellular component	cell wall	9	AT5G52650.1, AT1G53240.1, AT1G09750.1, AT5G10160.1, AT5G20890.1, AT5G07030.1, AT1G78860.1, AT1G33590.1, AT5G20950.1	0.011	0.096
GO:0009521	Cellular component	photosystem	7	ATCG00280.1, AT1G52230.1, AT1G31330.1, AT4G10340.1, AT3G55330.1, AT1G15820.1, ATCG00020.1	9.6e-07	2.4e-05
GO:0030076	Cellular component	light-harvesting complex	6	AT3G47470.1, AT2G05070.1, AT4G10340.1, AT1G29930.1, AT5G54270.1, AT3G54890.1	9.9e-09	3.1e-07
GO:0009523	Cellular component	photosystem II	5	AT1G15820.1, ATCG00020.1, AT4G10340.1, AT3G55330.1, ATCG00280.1	4.2e-05	0.00067
GO:0005777	Cellular component	peroxisome	5	AT2G22780.1, AT4G09320.1, AT3G51840.1, AT3G58750.1, AT3G52880.2	0.0092	0.09
GO:0042579	Cellular component	microbody	5	AT2G22780.1, AT4G09320.1, AT3G51840.1, AT3G58750.1, AT3G52880.2	0.0092	0.09
GO:0009505	Cellular component	plant-type cell wall	5	AT1G33590.1, AT1G09750.1, AT1G78860.1, AT5G07030.1, AT5G20950.1	0.026	0.22
