# Supplementary material for: Proteomic Analysis Reveals a Critical Role of the Glycosyl Hydrolase 17 Protein in Panax ginseng Leaves under Salt Stress
Source: Int J Mol Sci. 2023 Feb 12;24(4):3693. doi: 10.3390/ijms24043693 (PMC9965409; doi:10.3390/ijms24043693)
Supplement: Supplementary file 1 [file ijms-24-03693-s001.zip › Supplementary Table S3.xlsx]

## Sheet: Table S3
Table S3. List of primers used in this study
Name	Sequence (5'→3')	Purporse
ACTIN_F	AGAGATTCCGCTGTCCAGAA	qRT-PCR					`
ACTIN_R	ATCAGCGATACCAGGGAACA	qRT-PCR
GH17_F	GTCCCAAACTCAGACCTCCA	qRT-PCR
GH17_R	CCACCGTTAATGGGACTCAC	qRT-PCR
GH18_F	TCGCCTAAGCGCTGATATTT	qRT-PCR
GH18_R	AAGTCGATGCCATCCAAAAC	qRT-PCR
IPP2_qRT_F	GTATGAGTTGCTTCTCCAGCAAAG	qRT-PCR
IPP2_qRT_R	GAGGATGGCTGCAACAAGTGT	qRT-PCR
HA-tagged GH17-F	CACCATGTACCCATACGATGTTCCAGATTACGCTGGAGGAGGAGGAACAATGACTATATTTTCCAGAAGAACTAATAACAGTTC	qRT-PCR
HA-tagged GH17-R	TTACATGTCACTCTTAACCCAACCCA	qRT-PCR
qRD29A-F	GAGATTGCTGAGTCTTTTGG	qRT-PCR
qRD29A-R	CGAGAACAGAGTCAAAGTCC	qRT-PCR
qRD29B-F	TTGCCTCAAAGCTAGGTTAC	qRT-PCR
qRD29B-B	GGAGTCAACTTCTCAGCAAC	qRT-PCR
PSMB1_F	GACCAAATTCCGGTGAAAGA	qRT-PCR
PSMB1_R	CCCAATAGCAGCACCAAAGT	qRT-PCR
